# Supplementary material for: Gene Regulation Network Analysis on Human Prostate Orthografts Highlights a Potential Role for the JMJD6 Regulon in Clinical Prostate Cancer
Source: Cancers (Basel). 2021 Apr 26;13(9):2094. doi: 10.3390/cancers13092094 (PMC8123677; doi:10.3390/cancers13092094)
Supplement: Supplementary file 1 [file cancers-13-02094-s001.zip]

Archive with 2 entries (2 files):
- cancers-1148422-Supplementary Table.xlsx
- cancers-1148422-Supplementary.pdf
