# Supplementary material for: Gene Regulation Network Analysis on Human Prostate Orthografts Highlights a Potential Role for the JMJD6 Regulon in Clinical Prostate Cancer
Source: Cancers (Basel). 2021 Apr 26;13(9):2094. doi: 10.3390/cancers13092094 (PMC8123677; doi:10.3390/cancers13092094)
Supplement: Supplementary file 1 [file cancers-13-02094-s001.zip › cancers-1148422-Supplementary Table.xlsx]

## Sheet: Table S1
Table S1. Starting list of transcription factors used for the analysis. Three different annota-tions for each feature (hugo symbol, ensembl id and genomic coordinates) have been merged into a single label defined ‘node id’. Feature with ambiguous nomenclature (i.e. duplicated codes) were discarded from the analysis.
HUGO SYMBOL	ENSEMBL ID	GENOMIC COORDINATES	NODE ID
AAAS	ENSG00000094914	12:53701239-53718648	ENSG00000094914_AAAS_12:53701239-53718648
AAMP	ENSG00000127837	2:219128849-219134980	ENSG00000127837_AAMP_2:219128849-219134980
AATF	ENSG00000108270	17:35306174-35414171	ENSG00000108270_AATF_17:35306174-35414171
ABCA3	ENSG00000167972	16:2325881-2390747	ENSG00000167972_ABCA3_16:2325881-2390747
ABL1	ENSG00000097007	9:133589332-133763062	ENSG00000097007_ABL1_9:133589332-133763062
ABT1			ambiguous nomenclature
ACAP3	ENSG00000131584	1:1227755-1244989	ENSG00000131584_ACAP3_1:1227755-1244989
ACD	ENSG00000102977	16:67691414-67694713	ENSG00000102977_ACD_16:67691414-67694713
ACIN1	ENSG00000100813	14:23527772-23564823	ENSG00000100813_ACIN1_14:23527772-23564823
ACTN2	ENSG00000077522	1:236849753-236927931	ENSG00000077522_ACTN2_1:236849753-236927931
ADNP	ENSG00000101126	20:49505584-49547958	ENSG00000101126_ADNP_20:49505584-49547958
ADNP2	ENSG00000101544	18:77866914-77905406	ENSG00000101544_ADNP2_18:77866914-77905406
ADORA1	ENSG00000163485	1:203059781-203136533	ENSG00000163485_ADORA1_1:203059781-203136533
AEBP1	ENSG00000106624	7:44143959-44154161	ENSG00000106624_AEBP1_7:44143959-44154161
AEBP2	ENSG00000139154	12:19556978-19873735	ENSG00000139154_AEBP2_12:19556978-19873735
AES	ENSG00000104964	19:3052907-3063105	ENSG00000104964_AES_19:3052907-3063105
AFF1	ENSG00000172493	4:87856153-88062206	ENSG00000172493_AFF1_4:87856153-88062206
AFF2			ambiguous nomenclature
AFF3	ENSG00000144218	2:100162322-100759201	ENSG00000144218_AFF3_2:100162322-100759201
AFF4	ENSG00000072364	5:132211070-132299326	ENSG00000072364_AFF4_5:132211070-132299326
AGAP3	ENSG00000133612	7:150782917-150841523	ENSG00000133612_AGAP3_7:150782917-150841523
AHCTF1	ENSG00000153207	1:247002399-247095280	ENSG00000153207_AHCTF1_1:247002399-247095280
AHDC1	ENSG00000126705	1:27860545-27930942	ENSG00000126705_AHDC1_1:27860545-27930942
AHI1	ENSG00000135541	6:135604669-135818914	ENSG00000135541_AHI1_6:135604669-135818914
AHR	ENSG00000106546	7:17338245-17385776	ENSG00000106546_AHR_7:17338245-17385776
AIP	ENSG00000110711	11:67250511-67258574	ENSG00000110711_AIP_11:67250511-67258574
AKAP1	ENSG00000121057	17:55162452-55198710	ENSG00000121057_AKAP1_17:55162452-55198710
AKAP8	ENSG00000105127	19:15464195-15490609	ENSG00000105127_AKAP8_19:15464195-15490609
AKAP8L	ENSG00000011243	19:15490858-15529952	ENSG00000011243_AKAP8L_19:15490858-15529952
ALX3	ENSG00000156150	1:110602615-110613322	ENSG00000156150_ALX3_1:110602615-110613322
AMFR	ENSG00000159461	16:56395363-56459450	ENSG00000159461_AMFR_16:56395363-56459450
AMOT	ENSG00000126016	X:112017730-112084043	ENSG00000126016_AMOT_X:112017730-112084043
AMPH	ENSG00000078053	7:38423304-38671167	ENSG00000078053_AMPH_7:38423304-38671167
ANKAR	ENSG00000151687	2:190539015-190625919	ENSG00000151687_ANKAR_2:190539015-190625919
ANKFY1	ENSG00000185722	17:4067200-4167274	ENSG00000185722_ANKFY1_17:4067200-4167274
ANKHD1	ENSG00000131503	5:139781398-139929163	ENSG00000131503_ANKHD1_5:139781398-139929163
ANKIB1	ENSG00000001629	7:91875547-92030698	ENSG00000001629_ANKIB1_7:91875547-92030698
ANKLE2	ENSG00000176915	12:133302253-133338474	ENSG00000176915_ANKLE2_12:133302253-133338474
ANKMY2	ENSG00000106524	7:16639400-16685442	ENSG00000106524_ANKMY2_7:16639400-16685442
ANKRA2	ENSG00000164331	5:72848159-72861511	ENSG00000164331_ANKRA2_5:72848159-72861511
ANKRD10	ENSG00000088448	13:111530886-111567416	ENSG00000088448_ANKRD10_13:111530886-111567416
ANKRD17	ENSG00000132466	4:73939092-74124515	ENSG00000132466_ANKRD17_4:73939092-74124515
ANKRD22	ENSG00000152766	10:90581888-90611575	ENSG00000152766_ANKRD22_10:90581888-90611575
ANKRD26	ENSG00000107890	10:27280842-27389421	ENSG00000107890_ANKRD26_10:27280842-27389421
ANKRD32	ENSG00000133302	5:93954051-94075141	ENSG00000133302_ANKRD32_5:93954051-94075141
ANKRD42	ENSG00000137494	11:82904780-82971736	ENSG00000137494_ANKRD42_11:82904780-82971736
ANKRD45	ENSG00000183831	1:173578699-173639001	ENSG00000183831_ANKRD45_1:173578699-173639001
ANKRD46	ENSG00000186106	8:101521979-101572012	ENSG00000186106_ANKRD46_8:101521979-101572012
ANKRD49	ENSG00000168876	11:94226794-94232749	ENSG00000168876_ANKRD49_11:94226794-94232749
ANKRD52	ENSG00000139645	12:56631590-56652175	ENSG00000139645_ANKRD52_12:56631590-56652175
ANKRD53			ambiguous nomenclature
ANKRD54	ENSG00000100124	22:38226861-38245334	ENSG00000100124_ANKRD54_22:38226861-38245334
ANKRD55	ENSG00000164512	5:55395506-55529186	ENSG00000164512_ANKRD55_5:55395506-55529186
ANKRD6	ENSG00000135299	6:90142888-90343553	ENSG00000135299_ANKRD6_6:90142888-90343553
ANKS3	ENSG00000168096	16:4746512-4784379	ENSG00000168096_ANKS3_16:4746512-4784379
ANKZF1	ENSG00000163516	2:220094478-220101391	ENSG00000163516_ANKZF1_2:220094478-220101391
AP2M1	ENSG00000161203	3:183892476-183901879	ENSG00000161203_AP2M1_3:183892476-183901879
APAF1	ENSG00000120868	12:99038918-99129204	ENSG00000120868_APAF1_12:99038918-99129204
APBB1	ENSG00000166313	11:6416354-6440644	ENSG00000166313_APBB1_11:6416354-6440644
APBB2	ENSG00000163697	4:40812043-41218731	ENSG00000163697_APBB2_4:40812043-41218731
APBB3	ENSG00000113108	5:139937852-139973337	ENSG00000113108_APBB3_5:139937852-139973337
APC	ENSG00000134982	5:112043194-112181936	ENSG00000134982_APC_5:112043194-112181936
APC2	ENSG00000115266	19:1446299-1473243	ENSG00000115266_APC2_19:1446299-1473243
APEX1	ENSG00000100823	14:20923349-20925927	ENSG00000100823_APEX1_14:20923349-20925927
APEX2	ENSG00000169188	X:55026789-55035490	ENSG00000169188_APEX2_X:55026789-55035490
APOL6	ENSG00000221963	22:36044441-36064456	ENSG00000221963_APOL6_22:36044441-36064456
APTX	ENSG00000137074	9:32972603-33025166	ENSG00000137074_APTX_9:32972603-33025166
AR	ENSG00000169083	X:66764464-66950461	ENSG00000169083_AR_X:66764464-66950461
ARC	ENSG00000198576	8:143692404-143696833	ENSG00000198576_ARC_8:143692404-143696833
ARCN1			ambiguous nomenclature
ARHGAP12	ENSG00000165322	10:32094364-32217742	ENSG00000165322_ARHGAP12_10:32094364-32217742
ARHGAP5	ENSG00000100852	14:32545319-32628934	ENSG00000100852_ARHGAP5_14:32545319-32628934
ARHGEF12	ENSG00000196914	11:120207786-120360645	ENSG00000196914_ARHGEF12_11:120207786-120360645
ARHGEF9			ambiguous nomenclature
ARID1A	ENSG00000117713	1:27022523-27108595	ENSG00000117713_ARID1A_1:27022523-27108595
ARID1B	ENSG00000049618	6:157099062-157531913	ENSG00000049618_ARID1B_6:157099062-157531913
ARID2	ENSG00000189079	12:46123447-46301823	ENSG00000189079_ARID2_12:46123447-46301823
ARID3A	ENSG00000116017	19:925780-975939	ENSG00000116017_ARID3A_19:925780-975939
ARID3B	ENSG00000179361	15:74833517-74890472	ENSG00000179361_ARID3B_15:74833517-74890472
ARID4A	ENSG00000032219	14:58765102-58840605	ENSG00000032219_ARID4A_14:58765102-58840605
ARID4B	ENSG00000054267	1:235294948-235491534	ENSG00000054267_ARID4B_1:235294948-235491534
ARID5A	ENSG00000196843	2:97202479-97218375	ENSG00000196843_ARID5A_2:97202479-97218375
ARID5B	ENSG00000150347	10:63661058-63856703	ENSG00000150347_ARID5B_10:63661058-63856703
ARL2BP	ENSG00000102931	16:57279009-57287516	ENSG00000102931_ARL2BP_16:57279009-57287516
ARNT	ENSG00000143437	1:150782180-150849244	ENSG00000143437_ARNT_1:150782180-150849244
ARNT2	ENSG00000172379	15:80696691-80890278	ENSG00000172379_ARNT2_15:80696691-80890278
ARNTL	ENSG00000133794	11:13298198-13408813	ENSG00000133794_ARNTL_11:13298198-13408813
ARNTL2	ENSG00000029153	12:27485786-27576241	ENSG00000029153_ARNTL2_12:27485786-27576241
ARPC1A	ENSG00000241685	7:98923520-98985787	ENSG00000241685_ARPC1A_7:98923520-98985787
ARPC1B	ENSG00000130429	7:98971871-98992424	ENSG00000130429_ARPC1B_7:98971871-98992424
ARX	ENSG00000004848	X:25021810-25034065	ENSG00000004848_ARX_X:25021810-25034065
ASB1	ENSG00000065802	2:239335382-239360891	ENSG00000065802_ASB1_2:239335382-239360891
ASB2	ENSG00000100628	14:94400498-94443137	ENSG00000100628_ASB2_14:94400498-94443137
ASB5	ENSG00000164122	4:177134823-177198722	ENSG00000164122_ASB5_4:177134823-177198722
ASB6	ENSG00000148331	9:132399170-132404444	ENSG00000148331_ASB6_9:132399170-132404444
ASB8	ENSG00000177981	12:48541570-48574996	ENSG00000177981_ASB8_12:48541570-48574996
ASCC1	ENSG00000138303	10:73856277-73976892	ENSG00000138303_ASCC1_10:73856277-73976892
ASCL1	ENSG00000139352	12:103351463-103354294	ENSG00000139352_ASCL1_12:103351463-103354294
ASH1L	ENSG00000116539	1:155305058-155532598	ENSG00000116539_ASH1L_1:155305058-155532598
ASH2L	ENSG00000129691	8:37962759-38001594	ENSG00000129691_ASH2L_8:37962759-38001594
ASXL1	ENSG00000171456	20:30946154-31027122	ENSG00000171456_ASXL1_20:30946154-31027122
ASXL2	ENSG00000143970	2:25956621-26101385	ENSG00000143970_ASXL2_2:25956621-26101385
ATAD2	ENSG00000156802	8:124332089-124428590	ENSG00000156802_ATAD2_8:124332089-124428590
ATAD2B	ENSG00000119778	2:23971533-24149984	ENSG00000119778_ATAD2B_2:23971533-24149984
ATF1	ENSG00000123268	12:51157492-51214905	ENSG00000123268_ATF1_12:51157492-51214905
ATF2	ENSG00000115966	2:175936977-176033110	ENSG00000115966_ATF2_2:175936977-176033110
ATF3	ENSG00000162772	1:212738675-212794119	ENSG00000162772_ATF3_1:212738675-212794119
ATF4	ENSG00000128272	22:39915699-39918691	ENSG00000128272_ATF4_22:39915699-39918691
ATF5	ENSG00000169136	19:50431958-50437192	ENSG00000169136_ATF5_19:50431958-50437192
ATF6	ENSG00000118217	1:161736083-161933860	ENSG00000118217_ATF6_1:161736083-161933860
ATF6B			ambiguous nomenclature
ATF7	ENSG00000170653	12:53901639-54020199	ENSG00000170653_ATF7_12:53901639-54020199
ATF7IP	ENSG00000171681	12:14518609-14651697	ENSG00000171681_ATF7IP_12:14518609-14651697
ATF7IP2	ENSG00000166669	16:10420290-10577495	ENSG00000166669_ATF7IP2_16:10420290-10577495
ATG16L1	ENSG00000085978	2:234118696-234204320	ENSG00000085978_ATG16L1_2:234118696-234204320
ATM	ENSG00000149311	11:108093210-108239829	ENSG00000149311_ATM_11:108093210-108239829
ATN1			ambiguous nomenclature
ATR	ENSG00000175054	3:142168076-142297668	ENSG00000175054_ATR_3:142168076-142297668
ATRX			ambiguous nomenclature
ATXN1	ENSG00000124788	6:16299342-16761722	ENSG00000124788_ATXN1_6:16299342-16761722
ATXN7	ENSG00000163635	3:63850232-63989138	ENSG00000163635_ATXN7_3:63850232-63989138
ATXN7L3	ENSG00000087152	17:42269172-42277481	ENSG00000087152_ATXN7L3_17:42269172-42277481
AURKC	ENSG00000105146	19:57742376-57746916	ENSG00000105146_AURKC_19:57742376-57746916
AZI2	ENSG00000163512	3:28356493-28390618	ENSG00000163512_AZI2_3:28356493-28390618
BACH1	ENSG00000156273	21:30566391-31003071	ENSG00000156273_BACH1_21:30566391-31003071
BACH2	ENSG00000112182	6:90636247-91006627	ENSG00000112182_BACH2_6:90636247-91006627
BAG1	ENSG00000107262	9:33247817-33264761	ENSG00000107262_BAG1_9:33247817-33264761
BAG3	ENSG00000151929	10:121410881-121437331	ENSG00000151929_BAG3_10:121410881-121437331
BAMBI	ENSG00000095739	10:28966270-28971868	ENSG00000095739_BAMBI_10:28966270-28971868
BANF1	ENSG00000175334	11:65769549-65771620	ENSG00000175334_BANF1_11:65769549-65771620
BARD1	ENSG00000138376	2:215590369-215674428	ENSG00000138376_BARD1_2:215590369-215674428
BASP1	ENSG00000176788	5:17065706-17276943	ENSG00000176788_BASP1_5:17065706-17276943
BATF	ENSG00000156127	14:75988767-76013358	ENSG00000156127_BATF_14:75988767-76013358
BATF3	ENSG00000123685	1:212859759-212873327	ENSG00000123685_BATF3_1:212859759-212873327
BAZ1A	ENSG00000198604	14:35221936-35344853	ENSG00000198604_BAZ1A_14:35221936-35344853
BAZ1B			ambiguous nomenclature
BAZ2A	ENSG00000076108	12:56989379-57030600	ENSG00000076108_BAZ2A_12:56989379-57030600
BAZ2B	ENSG00000123636	2:160175489-160473203	ENSG00000123636_BAZ2B_2:160175489-160473203
BCL10	ENSG00000142867	1:85731930-85742773	ENSG00000142867_BCL10_1:85731930-85742773
BCL11A	ENSG00000119866	2:60678301-60780702	ENSG00000119866_BCL11A_2:60678301-60780702
BCL11B	ENSG00000127152	14:99635623-99737861	ENSG00000127152_BCL11B_14:99635623-99737861
BCL3	ENSG00000069399	19:45250961-45263301	ENSG00000069399_BCL3_19:45250961-45263301
BCL6	ENSG00000113916	3:187439164-187463515	ENSG00000113916_BCL6_3:187439164-187463515
BCL6B	ENSG00000161940	17:6926338-6933609	ENSG00000161940_BCL6B_17:6926338-6933609
BCLAF1	ENSG00000029363	6:136578000-136610989	ENSG00000029363_BCLAF1_6:136578000-136610989
BCOR	ENSG00000183337	X:39909067-40036582	ENSG00000183337_BCOR_X:39909067-40036582
BCORL1	ENSG00000085185	X:129115082-129192058	ENSG00000085185_BCORL1_X:129115082-129192058
BDP1			ambiguous nomenclature
BEX1	ENSG00000133169	X:102317578-102319168	ENSG00000133169_BEX1_X:102317578-102319168
BHLHE22	ENSG00000180828	8:65492813-65496181	ENSG00000180828_BHLHE22_8:65492813-65496181
BHLHE40	ENSG00000134107	3:5020800-5027008	ENSG00000134107_BHLHE40_3:5020800-5027008
BHLHE41	ENSG00000123095	12:26272958-26278060	ENSG00000123095_BHLHE41_12:26272958-26278060
BICC1	ENSG00000122870	10:60272899-60591195	ENSG00000122870_BICC1_10:60272899-60591195
BICD1	ENSG00000151746	12:32259768-32536567	ENSG00000151746_BICD1_12:32259768-32536567
BICD2	ENSG00000185963	9:95473644-95527094	ENSG00000185963_BICD2_9:95473644-95527094
BIN1	ENSG00000136717	2:127805602-127864931	ENSG00000136717_BIN1_2:127805602-127864931
BIRC2	ENSG00000110330	11:102217941-102249401	ENSG00000110330_BIRC2_11:102217941-102249401
BIRC3	ENSG00000023445	11:102188214-102210134	ENSG00000023445_BIRC3_11:102188214-102210134
BLZF1	ENSG00000117475	1:169337207-169365778	ENSG00000117475_BLZF1_1:169337207-169365778
BMI1	ENSG00000168283	10:22610139-22620413	ENSG00000168283_BMI1_10:22610139-22620413
BMP4	ENSG00000125378	14:54416453-54425479	ENSG00000125378_BMP4_14:54416453-54425479
BMP7	ENSG00000101144	20:55743803-55841685	ENSG00000101144_BMP7_20:55743803-55841685
BNC2	ENSG00000173068	9:16409500-16870841	ENSG00000173068_BNC2_9:16409500-16870841
BOLA1			ambiguous nomenclature
BOLA2	ENSG00000183336	16:29464913-29466285	ENSG00000183336_BOLA2_16:29464913-29466285
BOP1			ambiguous nomenclature
BPNT1	ENSG00000162813	1:220230823-220263804	ENSG00000162813_BPNT1_1:220230823-220263804
BPTF			ambiguous nomenclature
BRAP	ENSG00000089234	12:112079949-112123790	ENSG00000089234_BRAP_12:112079949-112123790
BRCA1	ENSG00000012048	17:41196311-41277500	ENSG00000012048_BRCA1_17:41196311-41277500
BRCA2	ENSG00000139618	13:32889610-32973805	ENSG00000139618_BRCA2_13:32889610-32973805
BRD1	ENSG00000100425	22:50166930-50221160	ENSG00000100425_BRD1_22:50166930-50221160
BRD2			ambiguous nomenclature
BRD3	ENSG00000169925	9:136895426-136933657	ENSG00000169925_BRD3_9:136895426-136933657
BRD4	ENSG00000141867	19:15347646-15443356	ENSG00000141867_BRD4_19:15347646-15443356
BRD7	ENSG00000166164	16:50347397-50402845	ENSG00000166164_BRD7_16:50347397-50402845
BRD8	ENSG00000112983	5:137475454-137514675	ENSG00000112983_BRD8_5:137475454-137514675
BRD9	ENSG00000028310	5:850405-892939	ENSG00000028310_BRD9_5:850405-892939
BRF1	ENSG00000185024	14:105675622-105781926	ENSG00000185024_BRF1_14:105675622-105781926
BRF2	ENSG00000104221	8:37700785-37707422	ENSG00000104221_BRF2_8:37700785-37707422
BRIP1	ENSG00000136492	17:59758626-59940882	ENSG00000136492_BRIP1_17:59758626-59940882
BRPF1	ENSG00000156983	3:9773412-9789702	ENSG00000156983_BRPF1_3:9773412-9789702
BRWD1	ENSG00000185658	21:40556101-40693485	ENSG00000185658_BRWD1_21:40556101-40693485
BSDC1	ENSG00000160058	1:32830703-32860332	ENSG00000160058_BSDC1_1:32830703-32860332
BSN	ENSG00000164061	3:49591921-49708978	ENSG00000164061_BSN_3:49591921-49708978
BST2	ENSG00000130303	19:17513747-17516457	ENSG00000130303_BST2_19:17513747-17516457
BTAF1	ENSG00000095564	10:93683525-93790082	ENSG00000095564_BTAF1_10:93683525-93790082
BTBD11	ENSG00000151136	12:107712189-108053419	ENSG00000151136_BTBD11_12:107712189-108053419
BTF3	ENSG00000145741	5:72794232-72801460	ENSG00000145741_BTF3_5:72794232-72801460
BTG1	ENSG00000133639	12:92536285-92539673	ENSG00000133639_BTG1_12:92536285-92539673
BTG2	ENSG00000159388	1:203274618-203278730	ENSG00000159388_BTG2_1:203274618-203278730
BTRC	ENSG00000166167	10:103113819-103317078	ENSG00000166167_BTRC_10:103113819-103317078
BUB3	ENSG00000154473	10:124913792-124924886	ENSG00000154473_BUB3_10:124913792-124924886
BUD31	ENSG00000106245	7:99006263-99017239	ENSG00000106245_BUD31_7:99006263-99017239
BZW2	ENSG00000136261	7:16685755-16746148	ENSG00000136261_BZW2_7:16685755-16746148
C1D	ENSG00000197223	2:68268261-68338080	ENSG00000197223_C1D_2:68268261-68338080
C1QBP	ENSG00000108561	17:5336096-5352150	ENSG00000108561_C1QBP_17:5336096-5352150
C1orf85	ENSG00000198715	1:156259879-156265463	ENSG00000198715_C1orf85_1:156259879-156265463
CALCOCO1	ENSG00000012822	12:54104902-54121529	ENSG00000012822_CALCOCO1_12:54104902-54121529
CALR	ENSG00000179218	19:13049391-13055303	ENSG00000179218_CALR_19:13049391-13055303
CAMK4	ENSG00000152495	5:110559350-110830584	ENSG00000152495_CAMK4_5:110559350-110830584
CAMTA1	ENSG00000171735	1:6845383-7829766	ENSG00000171735_CAMTA1_1:6845383-7829766
CAMTA2	ENSG00000108509	17:4871286-4890960	ENSG00000108509_CAMTA2_17:4871286-4890960
CAND1	ENSG00000111530	12:67663060-67713731	ENSG00000111530_CAND1_12:67663060-67713731
CAND2	ENSG00000144712	3:12837970-12913415	ENSG00000144712_CAND2_3:12837970-12913415
CARHSP1	ENSG00000153048	16:8946798-8962866	ENSG00000153048_CARHSP1_16:8946798-8962866
CARM1	ENSG00000142453	19:10982188-11033453	ENSG00000142453_CARM1_19:10982188-11033453
CASKIN1	ENSG00000167971	16:2227183-2246526	ENSG00000167971_CASKIN1_16:2227183-2246526
CASP8AP2	ENSG00000118412	6:90539612-90584155	ENSG00000118412_CASP8AP2_6:90539612-90584155
CASZ1	ENSG00000130940	1:10696660-10856707	ENSG00000130940_CASZ1_1:10696660-10856707
CBFA2T2	ENSG00000078699	20:32077880-32237842	ENSG00000078699_CBFA2T2_20:32077880-32237842
CBFA2T3	ENSG00000129993	16:88941265-89043612	ENSG00000129993_CBFA2T3_16:88941265-89043612
CBFB	ENSG00000067955	16:67063018-67134961	ENSG00000067955_CBFB_16:67063018-67134961
CBL	ENSG00000110395	11:119076751-119178859	ENSG00000110395_CBL_11:119076751-119178859
CBLB	ENSG00000114423	3:105374304-105588396	ENSG00000114423_CBLB_3:105374304-105588396
CBLL1	ENSG00000105879	7:107384141-107402112	ENSG00000105879_CBLL1_7:107384141-107402112
CBX1	ENSG00000108468	17:46147413-46178883	ENSG00000108468_CBX1_17:46147413-46178883
CBX2			ambiguous nomenclature
CBX3	ENSG00000122565	7:26240781-26252976	ENSG00000122565_CBX3_7:26240781-26252976
CBX4	ENSG00000141582	17:77806954-77813228	ENSG00000141582_CBX4_17:77806954-77813228
CBX5	ENSG00000094916	12:54624723-54673886	ENSG00000094916_CBX5_12:54624723-54673886
CBX6	ENSG00000183741	22:39257454-39268319	ENSG00000183741_CBX6_22:39257454-39268319
CBX7	ENSG00000100307	22:39516171-39548679	ENSG00000100307_CBX7_22:39516171-39548679
CBX8			ambiguous nomenclature
CCAR1	ENSG00000060339	10:70480768-70552134	ENSG00000060339_CCAR1_10:70480768-70552134
CCNE1	ENSG00000105173	19:30302804-30315215	ENSG00000105173_CCNE1_19:30302804-30315215
CCNH	ENSG00000134480	5:86687310-86708836	ENSG00000134480_CCNH_5:86687310-86708836
CCNT1	ENSG00000129315	12:49082246-49110681	ENSG00000129315_CCNT1_12:49082246-49110681
CCNT2	ENSG00000082258	2:135675804-135716912	ENSG00000082258_CCNT2_2:135675804-135716912
CCRN4L	ENSG00000151014	4:139936942-139966906	ENSG00000151014_CCRN4L_4:139936942-139966906
CD151	ENSG00000177697	11:832842-839831	ENSG00000177697_CD151_11:832842-839831
CDC20	ENSG00000117399	1:43824625-43828874	ENSG00000117399_CDC20_1:43824625-43828874
CDC42BPA	ENSG00000143776	1:227177565-227506175	ENSG00000143776_CDC42BPA_1:227177565-227506175
CDC42BPB	ENSG00000198752	14:103398715-103523799	ENSG00000198752_CDC42BPB_14:103398715-103523799
CDC5L	ENSG00000096401	6:44355261-44418163	ENSG00000096401_CDC5L_6:44355261-44418163
CDC6	ENSG00000094804	17:38443884-38459171	ENSG00000094804_CDC6_17:38443884-38459171
CDK7			ambiguous nomenclature
CDK8	ENSG00000132964	13:26828275-26979375	ENSG00000132964_CDK8_13:26828275-26979375
CDK9	ENSG00000136807	9:130547957-130553066	ENSG00000136807_CDK9_9:130547957-130553066
CDKN1A	ENSG00000124762	6:36644304-36655116	ENSG00000124762_CDKN1A_6:36644304-36655116
CDKN2A	ENSG00000147889	9:21967750-21995300	ENSG00000147889_CDKN2A_9:21967750-21995300
CDKN2AIP	ENSG00000168564	4:184365743-184369351	ENSG00000168564_CDKN2AIP_4:184365743-184369351
CDKN2B	ENSG00000147883	9:22002901-22009362	ENSG00000147883_CDKN2B_9:22002901-22009362
CDKN2C	ENSG00000123080	1:51426416-51440305	ENSG00000123080_CDKN2C_1:51426416-51440305
CDKN2D	ENSG00000129355	19:10677137-10679735	ENSG00000129355_CDKN2D_19:10677137-10679735
CDYL	ENSG00000153046	6:4706392-4955785	ENSG00000153046_CDYL_6:4706392-4955785
CEBPA	ENSG00000245848	19:33790839-33793470	ENSG00000245848_CEBPA_19:33790839-33793470
CEBPB	ENSG00000172216	20:48807375-48809212	ENSG00000172216_CEBPB_20:48807375-48809212
CEBPD	ENSG00000221869	8:48649470-48651648	ENSG00000221869_CEBPD_8:48649470-48651648
CEBPG	ENSG00000153879	19:33864235-33873592	ENSG00000153879_CEBPG_19:33864235-33873592
CEBPZ	ENSG00000115816	2:37428754-37458856	ENSG00000115816_CEBPZ_2:37428754-37458856
CECR6	ENSG00000183307	22:17597188-17602257	ENSG00000183307_CECR6_22:17597188-17602257
CELF3	ENSG00000159409	1:151674879-151689290	ENSG00000159409_CELF3_1:151674879-151689290
CENPB	ENSG00000125817	20:3764497-3767337	ENSG00000125817_CENPB_20:3764497-3767337
CENPE	ENSG00000138778	4:104026962-104119566	ENSG00000138778_CENPE_4:104026962-104119566
CENPF	ENSG00000117724	1:214776537-214837931	ENSG00000117724_CENPF_1:214776537-214837931
CENPJ	ENSG00000151849	13:25457170-25497018	ENSG00000151849_CENPJ_13:25457170-25497018
CEP290	ENSG00000198707	12:88442792-88535993	ENSG00000198707_CEP290_12:88442792-88535993
CFDP1	ENSG00000153774	16:75327595-75467383	ENSG00000153774_CFDP1_16:75327595-75467383
CHAF1B	ENSG00000159259	21:37757675-37791313	ENSG00000159259_CHAF1B_21:37757675-37791313
CHD1	ENSG00000153922	5:98190907-98262240	ENSG00000153922_CHD1_5:98190907-98262240
CHD1L			ambiguous nomenclature
CHD2	ENSG00000173575	15:93426525-93571237	ENSG00000173575_CHD2_15:93426525-93571237
CHD3	ENSG00000170004	17:7788123-7816078	ENSG00000170004_CHD3_17:7788123-7816078
CHD4	ENSG00000111642	12:6679248-6716642	ENSG00000111642_CHD4_12:6679248-6716642
CHEK2	ENSG00000183765	22:29083730-29138410	ENSG00000183765_CHEK2_22:29083730-29138410
CHFR	ENSG00000072609	12:133398772-133532890	ENSG00000072609_CHFR_12:133398772-133532890
CHURC1	ENSG00000258289	14:65381078-65411309	ENSG00000258289_CHURC1_14:65381078-65411309
CIAO1	ENSG00000144021	2:96931869-96939087	ENSG00000144021_CIAO1_2:96931869-96939087
CIC	ENSG00000079432	19:42772688-42799949	ENSG00000079432_CIC_19:42772688-42799949
CIITA	ENSG00000179583	16:10971054-11026079	ENSG00000179583_CIITA_16:10971054-11026079
CIR1	ENSG00000138433	2:175212749-175260443	ENSG00000138433_CIR1_2:175212749-175260443
CIRBP	ENSG00000099622	19:1259383-1274879	ENSG00000099622_CIRBP_19:1259383-1274879
CITED1	ENSG00000125931	X:71521487-71527037	ENSG00000125931_CITED1_X:71521487-71527037
CITED2	ENSG00000164442	6:139693392-139695757	ENSG00000164442_CITED2_6:139693392-139695757
CITED4	ENSG00000179862	1:41326728-41328018	ENSG00000179862_CITED4_1:41326728-41328018
CIZ1	ENSG00000148337	9:130928342-130966662	ENSG00000148337_CIZ1_9:130928342-130966662
CKAP5	ENSG00000175216	11:46764597-46867847	ENSG00000175216_CKAP5_11:46764597-46867847
CLIP1	ENSG00000130779	12:122755978-122907179	ENSG00000130779_CLIP1_12:122755978-122907179
CLIP2			ambiguous nomenclature
CLOCK	ENSG00000134852	4:56294069-56413305	ENSG00000134852_CLOCK_4:56294069-56413305
CLPB	ENSG00000162129	11:72003468-72145692	ENSG00000162129_CLPB_11:72003468-72145692
CNBP	ENSG00000169714	3:128888326-128902765	ENSG00000169714_CNBP_3:128888326-128902765
CNOT1	ENSG00000125107	16:58553854-58663790	ENSG00000125107_CNOT1_16:58553854-58663790
CNOT2	ENSG00000111596	12:70636773-70748773	ENSG00000111596_CNOT2_12:70636773-70748773
CNOT3			ambiguous nomenclature
CNOT4	ENSG00000080802	7:135046546-135194875	ENSG00000080802_CNOT4_7:135046546-135194875
CNOT7	ENSG00000198791	8:17086736-17104387	ENSG00000198791_CNOT7_8:17086736-17104387
CNOT8	ENSG00000155508	5:154237112-154256353	ENSG00000155508_CNOT8_5:154237112-154256353
CNTF	ENSG00000242689	11:58390145-58393198	ENSG00000242689_CNTF_11:58390145-58393198
COMT	ENSG00000093010	22:19929129-19957498	ENSG00000093010_COMT_22:19929129-19957498
COPA	ENSG00000122218	1:160259062-160313190	ENSG00000122218_COPA_1:160259062-160313190
COPB2	ENSG00000184432	3:139074441-139108574	ENSG00000184432_COPB2_3:139074441-139108574
COPS2	ENSG00000166200	15:49398267-49447858	ENSG00000166200_COPS2_15:49398267-49447858
COPS5	ENSG00000121022	8:67955313-67996018	ENSG00000121022_COPS5_8:67955313-67996018
CORO1A	ENSG00000102879	16:30194147-30200397	ENSG00000102879_CORO1A_16:30194147-30200397
CORO1B	ENSG00000172725	11:67205518-67211292	ENSG00000172725_CORO1B_11:67205518-67211292
CORO1C	ENSG00000110880	12:109038884-109125372	ENSG00000110880_CORO1C_12:109038884-109125372
CORO2A	ENSG00000106789	9:100883256-100954922	ENSG00000106789_CORO2A_9:100883256-100954922
CORO2B	ENSG00000103647	15:68871307-69020145	ENSG00000103647_CORO2B_15:68871307-69020145
COX7B			ambiguous nomenclature
CPSF1			ambiguous nomenclature
CPSF4	ENSG00000160917	7:99036544-99054994	ENSG00000160917_CPSF4_7:99036544-99054994
CREB1	ENSG00000118260	2:208394460-208468155	ENSG00000118260_CREB1_2:208394460-208468155
CREB3	ENSG00000107175	9:35732331-35737001	ENSG00000107175_CREB3_9:35732331-35737001
CREB3L1	ENSG00000157613	11:46299211-46342972	ENSG00000157613_CREB3L1_11:46299211-46342972
CREB3L2	ENSG00000182158	7:137559724-137686813	ENSG00000182158_CREB3L2_7:137559724-137686813
CREB3L4	ENSG00000143578	1:153940009-153946839	ENSG00000143578_CREB3L4_1:153940009-153946839
CREB5	ENSG00000146592	7:28338939-28865511	ENSG00000146592_CREB5_7:28338939-28865511
CREBBP	ENSG00000005339	16:3775054-3930727	ENSG00000005339_CREBBP_16:3775054-3930727
CREBL2	ENSG00000111269	12:12764760-12798042	ENSG00000111269_CREBL2_12:12764760-12798042
CREBZF	ENSG00000137504	11:85370751-85393951	ENSG00000137504_CREBZF_11:85370751-85393951
CREG1	ENSG00000143162	1:167498913-167523004	ENSG00000143162_CREG1_1:167498913-167523004
CREM	ENSG00000095794	10:35415718-35501886	ENSG00000095794_CREM_10:35415718-35501886
CRLF3			ambiguous nomenclature
CRNKL1	ENSG00000101343	20:20015011-20036690	ENSG00000101343_CRNKL1_20:20015011-20036690
CRTC1	ENSG00000105662	19:18794486-18893004	ENSG00000105662_CRTC1_19:18794486-18893004
CSDC2	ENSG00000172346	22:41956766-41973745	ENSG00000172346_CSDC2_22:41956766-41973745
CSDE1	ENSG00000009307	1:115259533-115301297	ENSG00000009307_CSDE1_1:115259533-115301297
CSRNP1	ENSG00000144655	3:39183345-39196053	ENSG00000144655_CSRNP1_3:39183345-39196053
CSRNP2	ENSG00000110925	12:51454989-51477447	ENSG00000110925_CSRNP2_12:51454989-51477447
CSRNP3	ENSG00000178662	2:166326156-166545917	ENSG00000178662_CSRNP3_2:166326156-166545917
CSTF1	ENSG00000101138	20:54967426-54979518	ENSG00000101138_CSTF1_20:54967426-54979518
CSTF2	ENSG00000101811	X:100075383-100095921	ENSG00000101811_CSTF2_X:100075383-100095921
CSTF2T	ENSG00000177613	10:53455246-53459355	ENSG00000177613_CSTF2T_10:53455246-53459355
CTAGE5	ENSG00000150527	14:39734487-39856156	ENSG00000150527_CTAGE5_14:39734487-39856156
CTBP1	ENSG00000159692	4:1205235-1243741	ENSG00000159692_CTBP1_4:1205235-1243741
CTBP2	ENSG00000175029	10:126676420-126849739	ENSG00000175029_CTBP2_10:126676420-126849739
CTCF	ENSG00000102974	16:67596309-67673086	ENSG00000102974_CTCF_16:67596309-67673086
CTDP1	ENSG00000060069	18:77439800-77514510	ENSG00000060069_CTDP1_18:77439800-77514510
CTNNB1	ENSG00000168036	3:41236327-41301587	ENSG00000168036_CTNNB1_3:41236327-41301587
CUX1			ambiguous nomenclature
CUX2	ENSG00000111249	12:111471827-111788358	ENSG00000111249_CUX2_12:111471827-111788358
CXXC1	ENSG00000154832	18:47808712-47814674	ENSG00000154832_CXXC1_18:47808712-47814674
CYLD	ENSG00000083799	16:50775960-50835846	ENSG00000083799_CYLD_16:50775960-50835846
DAB2	ENSG00000153071	5:39371779-39462402	ENSG00000153071_DAB2_5:39371779-39462402
DACH1	ENSG00000165659	13:72012097-72441330	ENSG00000165659_DACH1_13:72012097-72441330
DAP	ENSG00000112977	5:10679341-10761384	ENSG00000112977_DAP_5:10679341-10761384
DAXX			ambiguous nomenclature
DAZAP1	ENSG00000071626	19:1407567-1435719	ENSG00000071626_DAZAP1_19:1407567-1435719
DBP	ENSG00000105516	19:49133286-49140695	ENSG00000105516_DBP_19:49133286-49140695
DBX2	ENSG00000185610	12:45408454-45444882	ENSG00000185610_DBX2_12:45408454-45444882
DCAF6	ENSG00000143164	1:167905020-168045081	ENSG00000143164_DCAF6_1:167905020-168045081
DCP1A	ENSG00000162290	3:53317446-53381654	ENSG00000162290_DCP1A_3:53317446-53381654
DCTN1	ENSG00000204843	2:74588280-74619214	ENSG00000204843_DCTN1_2:74588280-74619214
DDB1	ENSG00000167986	11:61066922-61110068	ENSG00000167986_DDB1_11:61066922-61110068
DDB2	ENSG00000134574	11:47236492-47260767	ENSG00000134574_DDB2_11:47236492-47260767
DDIT3	ENSG00000175197	12:57910370-57914300	ENSG00000175197_DDIT3_12:57910370-57914300
DDX20	ENSG00000064703	1:112297866-112310638	ENSG00000064703_DDX20_1:112297866-112310638
DDX3X	ENSG00000215301	X:41192650-41223725	ENSG00000215301_DDX3X_X:41192650-41223725
DDX5			ambiguous nomenclature
DDX54	ENSG00000123064	12:113594978-113623284	ENSG00000123064_DDX54_12:113594978-113623284
DEAF1	ENSG00000177030	11:644232-706715	ENSG00000177030_DEAF1_11:644232-706715
DEDD	ENSG00000158796	1:161090763-161102478	ENSG00000158796_DEDD_1:161090763-161102478
DEK	ENSG00000124795	6:18224098-18265054	ENSG00000124795_DEK_6:18224098-18265054
DEPDC1	ENSG00000024526	1:68939834-68962904	ENSG00000024526_DEPDC1_1:68939834-68962904
DES	ENSG00000175084	2:220283098-220291461	ENSG00000175084_DES_2:220283098-220291461
DGCR6	ENSG00000183628	22:18893540-18901751	ENSG00000183628_DGCR6_22:18893540-18901751
DGCR8	ENSG00000128191	22:20067754-20099400	ENSG00000128191_DGCR8_22:20067754-20099400
DGKQ	ENSG00000145214	4:952674-980683	ENSG00000145214_DGKQ_4:952674-980683
DHX34	ENSG00000134815	19:47852537-47885961	ENSG00000134815_DHX34_19:47852537-47885961
DHX57	ENSG00000163214	2:39024870-39103075	ENSG00000163214_DHX57_2:39024870-39103075
DIDO1	ENSG00000101191	20:61509089-61569304	ENSG00000101191_DIDO1_20:61509089-61569304
DIP2A	ENSG00000160305	21:47878811-47989926	ENSG00000160305_DIP2A_21:47878811-47989926
DLX1	ENSG00000144355	2:172949467-172954405	ENSG00000144355_DLX1_2:172949467-172954405
DLX2	ENSG00000115844	2:172964166-172967628	ENSG00000115844_DLX2_2:172964166-172967628
DLX5	ENSG00000105880	7:96649703-96654409	ENSG00000105880_DLX5_7:96649703-96654409
DLX6	ENSG00000006377	7:96634859-96640351	ENSG00000006377_DLX6_7:96634859-96640351
DMAP1	ENSG00000178028	1:44679126-44686353	ENSG00000178028_DMAP1_1:44679126-44686353
DMD	ENSG00000198947	X:31115793-33357558	ENSG00000198947_DMD_X:31115793-33357558
DMRT2	ENSG00000173253	9:1050353-1057552	ENSG00000173253_DMRT2_9:1050353-1057552
DMRTA2	ENSG00000142700	1:50883221-50889172	ENSG00000142700_DMRTA2_1:50883221-50889172
DMTF1	ENSG00000135164	7:86781676-86825653	ENSG00000135164_DMTF1_7:86781676-86825653
DMXL1	ENSG00000172869	5:118373466-118584833	ENSG00000172869_DMXL1_5:118373466-118584833
DNAJB6	ENSG00000105993	7:157128074-157210133	ENSG00000105993_DNAJB6_7:157128074-157210133
DNAJC1	ENSG00000136770	10:22045465-22292698	ENSG00000136770_DNAJC1_10:22045465-22292698
DNAJC17	ENSG00000104129	15:41060066-41099675	ENSG00000104129_DNAJC17_15:41060066-41099675
DND1	ENSG00000256453	5:140050378-140053171	ENSG00000256453_DND1_5:140050378-140053171
DNMT1	ENSG00000130816	19:10244020-10341962	ENSG00000130816_DNMT1_19:10244020-10341962
DNMT3A	ENSG00000119772	2:25455844-25565459	ENSG00000119772_DNMT3A_2:25455844-25565459
DNMT3B	ENSG00000088305	20:31350190-31397162	ENSG00000088305_DNMT3B_20:31350190-31397162
DOT1L	ENSG00000104885	19:2164147-2232577	ENSG00000104885_DOT1L_19:2164147-2232577
DPF1	ENSG00000011332	19:38701645-38720354	ENSG00000011332_DPF1_19:38701645-38720354
DPF2	ENSG00000133884	11:65101224-65120720	ENSG00000133884_DPF2_11:65101224-65120720
DPF3	ENSG00000205683	14:73086003-73360809	ENSG00000205683_DPF3_14:73086003-73360809
DR1	ENSG00000117505	1:93811444-93835055	ENSG00000117505_DR1_1:93811444-93835055
DRAP1	ENSG00000175550	11:65686727-65689032	ENSG00000175550_DRAP1_11:65686727-65689032
DRG1	ENSG00000185721	22:31795508-31924726	ENSG00000185721_DRG1_22:31795508-31924726
DST	ENSG00000151914	6:56322784-56819426	ENSG00000151914_DST_6:56322784-56819426
DTL	ENSG00000143476	1:212208918-212280742	ENSG00000143476_DTL_1:212208918-212280742
DTX1	ENSG00000135144	12:113494513-113535833	ENSG00000135144_DTX1_12:113494513-113535833
DUT	ENSG00000128951	15:48623207-48635570	ENSG00000128951_DUT_15:48623207-48635570
DVL1	ENSG00000107404	1:1270655-1284730	ENSG00000107404_DVL1_1:1270655-1284730
DYNC1I1	ENSG00000158560	7:95401865-95739634	ENSG00000158560_DYNC1I1_7:95401865-95739634
DYNC1I2	ENSG00000077380	2:172543918-172604930	ENSG00000077380_DYNC1I2_2:172543918-172604930
DZIP1	ENSG00000134874	13:96230456-96296957	ENSG00000134874_DZIP1_13:96230456-96296957
E2F1	ENSG00000101412	20:32263488-32274210	ENSG00000101412_E2F1_20:32263488-32274210
E2F2	ENSG00000007968	1:23832921-23857712	ENSG00000007968_E2F2_1:23832921-23857712
E2F3	ENSG00000112242	6:20402397-20493941	ENSG00000112242_E2F3_6:20402397-20493941
E2F4	ENSG00000205250	16:67226071-67232821	ENSG00000205250_E2F4_16:67226071-67232821
E2F5	ENSG00000133740	8:86089459-86129387	ENSG00000133740_E2F5_8:86089459-86129387
E2F6	ENSG00000169016	2:11584500-11606297	ENSG00000169016_E2F6_2:11584500-11606297
E2F7	ENSG00000165891	12:77415026-77459360	ENSG00000165891_E2F7_12:77415026-77459360
E2F8	ENSG00000129173	11:19245609-19263167	ENSG00000129173_E2F8_11:19245609-19263167
E4F1	ENSG00000167967	16:2273566-2285743	ENSG00000167967_E4F1_16:2273566-2285743
EAF1	ENSG00000144597	3:15468861-15484120	ENSG00000144597_EAF1_3:15468861-15484120
EAF2	ENSG00000145088	3:121554029-121605373	ENSG00000145088_EAF2_3:121554029-121605373
EBF1	ENSG00000164330	5:158122927-158526769	ENSG00000164330_EBF1_5:158122927-158526769
ECD	ENSG00000122882	10:74889912-74928813	ENSG00000122882_ECD_10:74889912-74928813
ECSIT	ENSG00000130159	19:11616730-11639989	ENSG00000130159_ECSIT_19:11616730-11639989
ECT2	ENSG00000114346	3:172468471-172539264	ENSG00000114346_ECT2_3:172468471-172539264
EDC4	ENSG00000038358	16:67906925-67918406	ENSG00000038358_EDC4_16:67906925-67918406
EDF1	ENSG00000107223	9:139756570-139760738	ENSG00000107223_EDF1_9:139756570-139760738
EDN1	ENSG00000078401	6:12290595-12297427	ENSG00000078401_EDN1_6:12290595-12297427
EEA1	ENSG00000102189	12:93164412-93323107	ENSG00000102189_EEA1_12:93164412-93323107
EED	ENSG00000074266	11:85955585-85989855	ENSG00000074266_EED_11:85955585-85989855
EGF	ENSG00000138798	4:110834039-110933422	ENSG00000138798_EGF_4:110834039-110933422
EGLN1	ENSG00000135766	1:231499496-231560790	ENSG00000135766_EGLN1_1:231499496-231560790
EGR1	ENSG00000120738	5:137801178-137805004	ENSG00000120738_EGR1_5:137801178-137805004
EGR2	ENSG00000122877	10:64571755-64679660	ENSG00000122877_EGR2_10:64571755-64679660
EGR3	ENSG00000179388	8:22545171-22550815	ENSG00000179388_EGR3_8:22545171-22550815
EGR4	ENSG00000135625	2:73518057-73520833	ENSG00000135625_EGR4_2:73518057-73520833
EHMT1	ENSG00000181090	9:140513443-140764468	ENSG00000181090_EHMT1_9:140513443-140764468
EHMT2			ambiguous nomenclature
EID1	ENSG00000255302	15:49170082-49172380	ENSG00000255302_EID1_15:49170082-49172380
EIF2AK3	ENSG00000172071	2:88856258-88927094	ENSG00000172071_EIF2AK3_2:88856258-88927094
EIF3B	ENSG00000106263	7:2393720-2420380	ENSG00000106263_EIF3B_7:2393720-2420380
EIF3G	ENSG00000130811	19:10225692-10230596	ENSG00000130811_EIF3G_19:10225692-10230596
EIF3I	ENSG00000084623	1:32687528-32697205	ENSG00000084623_EIF3I_1:32687528-32697205
EIF4B	ENSG00000063046	12:53399941-53435993	ENSG00000063046_EIF4B_12:53399941-53435993
EIF4H			ambiguous nomenclature
EIF5A	ENSG00000132507	17:7210317-7215774	ENSG00000132507_EIF5A_17:7210317-7215774
EIF5B	ENSG00000158417	2:99953815-100017789	ENSG00000158417_EIF5B_2:99953815-100017789
ELAVL1	ENSG00000066044	19:8023462-8070543	ENSG00000066044_ELAVL1_19:8023462-8070543
ELAVL2	ENSG00000107105	9:23690101-23826335	ENSG00000107105_ELAVL2_9:23690101-23826335
ELAVL4	ENSG00000162374	1:50513685-50669458	ENSG00000162374_ELAVL4_1:50513685-50669458
ELF1	ENSG00000120690	13:41506055-41635576	ENSG00000120690_ELF1_13:41506055-41635576
ELF2	ENSG00000109381	4:139949265-140098372	ENSG00000109381_ELF2_4:139949265-140098372
ELF3	ENSG00000163435	1:201977072-201986316	ENSG00000163435_ELF3_1:201977072-201986316
ELF4	ENSG00000102034	X:129198848-129244691	ENSG00000102034_ELF4_X:129198848-129244691
ELK1	ENSG00000126767	X:47494919-47510003	ENSG00000126767_ELK1_X:47494919-47510003
ELK3	ENSG00000111145	12:96588159-96663613	ENSG00000111145_ELK3_12:96588159-96663613
ELK4	ENSG00000158711	1:205577070-205601090	ENSG00000158711_ELK4_1:205577070-205601090
ELL	ENSG00000105656	19:18553472-18632937	ENSG00000105656_ELL_19:18553472-18632937
ELL2	ENSG00000118985	5:95220801-95297775	ENSG00000118985_ELL2_5:95220801-95297775
ELL3	ENSG00000128886	15:44064797-44069741	ENSG00000128886_ELL3_15:44064797-44069741
ELP3	ENSG00000134014	8:27947189-28048673	ENSG00000134014_ELP3_8:27947189-28048673
ELP4	ENSG00000109911	11:31531296-31805546	ENSG00000109911_ELP4_11:31531296-31805546
EML3	ENSG00000149499	11:62369689-62380237	ENSG00000149499_EML3_11:62369689-62380237
EML5	ENSG00000165521	14:89078774-89259096	ENSG00000165521_EML5_14:89078774-89259096
EMX1	ENSG00000135638	2:73143388-73162020	ENSG00000135638_EMX1_2:73143388-73162020
EMX2	ENSG00000170370	10:119301954-119309056	ENSG00000170370_EMX2_10:119301954-119309056
EN1	ENSG00000163064	2:119599746-119605254	ENSG00000163064_EN1_2:119599746-119605254
EN2	ENSG00000164778	7:155250823-155257526	ENSG00000164778_EN2_7:155250823-155257526
ENOX2	ENSG00000165675	X:129757349-130037208	ENSG00000165675_ENOX2_X:129757349-130037208
ENY2	ENSG00000120533	8:110346552-110358182	ENSG00000120533_ENY2_8:110346552-110358182
EP300	ENSG00000100393	22:41487789-41576081	ENSG00000100393_EP300_22:41487789-41576081
EP400	ENSG00000183495	12:132434507-132565005	ENSG00000183495_EP400_12:132434507-132565005
EPAS1	ENSG00000116016	2:46520805-46613836	ENSG00000116016_EPAS1_2:46520805-46613836
EPC1	ENSG00000120616	10:32556678-32667726	ENSG00000120616_EPC1_10:32556678-32667726
EPS15	ENSG00000085832	1:51819934-51985000	ENSG00000085832_EPS15_1:51819934-51985000
ERCC1	ENSG00000012061	19:45910590-45982086	ENSG00000012061_ERCC1_19:45910590-45982086
ERCC2	ENSG00000104884	19:45853094-45874176	ENSG00000104884_ERCC2_19:45853094-45874176
ERCC3	ENSG00000163161	2:128014865-128051752	ENSG00000163161_ERCC3_2:128014865-128051752
ERCC6	ENSG00000225830	10:50663413-50747584	ENSG00000225830_ERCC6_10:50663413-50747584
ERCC6L	ENSG00000186871	X:71424509-71458897	ENSG00000186871_ERCC6L_X:71424509-71458897
ERCC8	ENSG00000049167	5:60169657-60240900	ENSG00000049167_ERCC8_5:60169657-60240900
ERF	ENSG00000105722	19:42751723-42759309	ENSG00000105722_ERF_19:42751723-42759309
ERG	ENSG00000157554	21:39751948-40033704	ENSG00000157554_ERG_21:39751948-40033704
ESR1	ENSG00000091831	6:151977825-152450754	ENSG00000091831_ESR1_6:151977825-152450754
ESR2	ENSG00000140009	14:64550949-64804830	ENSG00000140009_ESR2_14:64550949-64804830
ESRRA	ENSG00000173153	11:64073043-64084215	ENSG00000173153_ESRRA_11:64073043-64084215
ESRRG	ENSG00000196482	1:216676587-217311097	ENSG00000196482_ESRRG_1:216676587-217311097
ETS1	ENSG00000134954	11:128328655-128457453	ENSG00000134954_ETS1_11:128328655-128457453
ETS2	ENSG00000157557	21:40177230-40196879	ENSG00000157557_ETS2_21:40177230-40196879
ETV1	ENSG00000006468	7:13930852-14031050	ENSG00000006468_ETV1_7:13930852-14031050
ETV3	ENSG00000117036	1:157090982-157108266	ENSG00000117036_ETV3_1:157090982-157108266
ETV4	ENSG00000175832	17:41605211-41656988	ENSG00000175832_ETV4_17:41605211-41656988
ETV5	ENSG00000244405	3:185764096-185828107	ENSG00000244405_ETV5_3:185764096-185828107
ETV6	ENSG00000139083	12:11802787-12048336	ENSG00000139083_ETV6_12:11802787-12048336
ETV7	ENSG00000010030	6:36322418-36356164	ENSG00000010030_ETV7_6:36322418-36356164
EVI5	ENSG00000067208	1:92974252-93257961	ENSG00000067208_EVI5_1:92974252-93257961
EWSR1	ENSG00000182944	22:29663997-29696515	ENSG00000182944_EWSR1_22:29663997-29696515
EXOC2	ENSG00000112685	6:485132-693117	ENSG00000112685_EXOC2_6:485132-693117
EZH1	ENSG00000108799	17:40852292-40897071	ENSG00000108799_EZH1_17:40852292-40897071
EZH2	ENSG00000106462	7:148504474-148581413	ENSG00000106462_EZH2_7:148504474-148581413
FAM172A	ENSG00000113391	5:92953774-93447404	ENSG00000113391_FAM172A_5:92953774-93447404
FANCL	ENSG00000115392	2:58386377-58468507	ENSG00000115392_FANCL_2:58386377-58468507
FANK1	ENSG00000203780	10:127585107-127698161	ENSG00000203780_FANK1_10:127585107-127698161
FBXO15	ENSG00000141665	18:71740587-71815100	ENSG00000141665_FBXO15_18:71740587-71815100
FBXO41	ENSG00000163013	2:73481809-73511559	ENSG00000163013_FBXO41_2:73481809-73511559
FBXW11	ENSG00000072803	5:171288552-171433877	ENSG00000072803_FBXW11_5:171288552-171433877
FBXW2	ENSG00000119402	9:123514255-123555690	ENSG00000119402_FBXW2_9:123514255-123555690
FBXW4	ENSG00000107829	10:103370422-103455052	ENSG00000107829_FBXW4_10:103370422-103455052
FBXW7	ENSG00000109670	4:153242409-153457253	ENSG00000109670_FBXW7_4:153242409-153457253
FEM1A	ENSG00000141965	19:4791727-4795571	ENSG00000141965_FEM1A_19:4791727-4795571
FEM1B	ENSG00000169018	15:68570140-68588203	ENSG00000169018_FEM1B_15:68570140-68588203
FEM1C	ENSG00000145780	5:114856607-114880591	ENSG00000145780_FEM1C_5:114856607-114880591
FEZF2	ENSG00000153266	3:62355355-62359999	ENSG00000153266_FEZF2_3:62355355-62359999
FGL2	ENSG00000127951	7:76822687-76829143	ENSG00000127951_FGL2_7:76822687-76829143
FHL2	ENSG00000115641	2:105974168-106054970	ENSG00000115641_FHL2_2:105974168-106054970
FHL5	ENSG00000112214	6:97010423-97064512	ENSG00000112214_FHL5_6:97010423-97064512
FKBP4	ENSG00000004478	12:2904118-2914576	ENSG00000004478_FKBP4_12:2904118-2914576
FLI1	ENSG00000151702	11:128556429-128683162	ENSG00000151702_FLI1_11:128556429-128683162
FMR1			ambiguous nomenclature
FNBP4	ENSG00000109920	11:47738071-47788995	ENSG00000109920_FNBP4_11:47738071-47788995
FOS	ENSG00000170345	14:75745476-75748933	ENSG00000170345_FOS_14:75745476-75748933
FOSB	ENSG00000125740	19:45971252-45978437	ENSG00000125740_FOSB_19:45971252-45978437
FOSL1	ENSG00000175592	11:65659519-65668044	ENSG00000175592_FOSL1_11:65659519-65668044
FOSL2	ENSG00000075426	2:28615314-28640179	ENSG00000075426_FOSL2_2:28615314-28640179
FOXC1	ENSG00000054598	6:1610680-1614127	ENSG00000054598_FOXC1_6:1610680-1614127
FOXD2	ENSG00000186564	1:47901688-47906363	ENSG00000186564_FOXD2_1:47901688-47906363
FOXD3	ENSG00000187140	1:63788729-63790797	ENSG00000187140_FOXD3_1:63788729-63790797
FOXD4	ENSG00000170122	9:116236-118417	ENSG00000170122_FOXD4_9:116236-118417
FOXF1	ENSG00000103241	16:86544132-86548076	ENSG00000103241_FOXF1_16:86544132-86548076
FOXF2	ENSG00000137273	6:1390068-1395832	ENSG00000137273_FOXF2_6:1390068-1395832
FOXG1	ENSG00000176165	14:29235049-29238870	ENSG00000176165_FOXG1_14:29235049-29238870
FOXJ1	ENSG00000129654	17:74132413-74137380	ENSG00000129654_FOXJ1_17:74132413-74137380
FOXJ2	ENSG00000065970	12:8185298-8208099	ENSG00000065970_FOXJ2_12:8185298-8208099
FOXJ3	ENSG00000198815	1:42642209-42801548	ENSG00000198815_FOXJ3_1:42642209-42801548
FOXK1	ENSG00000164916	7:4683387-4811074	ENSG00000164916_FOXK1_7:4683387-4811074
FOXK2	ENSG00000141568	17:80477588-80602538	ENSG00000141568_FOXK2_17:80477588-80602538
FOXL2	ENSG00000183770	3:138663065-138665982	ENSG00000183770_FOXL2_3:138663065-138665982
FOXM1	ENSG00000111206	12:2966846-2986206	ENSG00000111206_FOXM1_12:2966846-2986206
FOXN2	ENSG00000170802	2:48541775-48606433	ENSG00000170802_FOXN2_2:48541775-48606433
FOXN3	ENSG00000053254	14:89591214-90085493	ENSG00000053254_FOXN3_14:89591214-90085493
FOXN4	ENSG00000139445	12:109715783-109747025	ENSG00000139445_FOXN4_12:109715783-109747025
FOXO1	ENSG00000150907	13:41129803-41240734	ENSG00000150907_FOXO1_13:41129803-41240734
FOXO3	ENSG00000118689	6:108881037-109005977	ENSG00000118689_FOXO3_6:108881037-109005977
FOXO4	ENSG00000184481	X:70316046-70323385	ENSG00000184481_FOXO4_X:70316046-70323385
FOXP1	ENSG00000114861	3:71003843-71633140	ENSG00000114861_FOXP1_3:71003843-71633140
FOXP2	ENSG00000128573	7:113726381-114333827	ENSG00000128573_FOXP2_7:113726381-114333827
FOXP4	ENSG00000137166	6:41514163-41570122	ENSG00000137166_FOXP4_6:41514163-41570122
FOXQ1	ENSG00000164379	6:1312674-1314992	ENSG00000164379_FOXQ1_6:1312674-1314992
FOXS1	ENSG00000179772	20:30432102-30433420	ENSG00000179772_FOXS1_20:30432102-30433420
FUBP1	ENSG00000162613	1:78409739-78444794	ENSG00000162613_FUBP1_1:78409739-78444794
FUBP3	ENSG00000107164	9:133454351-133513739	ENSG00000107164_FUBP3_9:133454351-133513739
FUS	ENSG00000089280	16:31191430-31203127	ENSG00000089280_FUS_16:31191430-31203127
FXR1	ENSG00000114416	3:180585928-180700541	ENSG00000114416_FXR1_3:180585928-180700541
FYCO1	ENSG00000163820	3:45959395-46037316	ENSG00000163820_FYCO1_3:45959395-46037316
FZR1	ENSG00000105325	19:3506270-3538328	ENSG00000105325_FZR1_19:3506270-3538328
G3BP1	ENSG00000145907	5:151150605-151192346	ENSG00000145907_G3BP1_5:151150605-151192346
G3BP2	ENSG00000138757	4:76567965-76649709	ENSG00000138757_G3BP2_4:76567965-76649709
GABBR2	ENSG00000136928	9:101050390-101471479	ENSG00000136928_GABBR2_9:101050390-101471479
GABPA	ENSG00000154727	21:27106880-27144771	ENSG00000154727_GABPA_21:27106880-27144771
GABPB1	ENSG00000104064	15:50569388-50647605	ENSG00000104064_GABPB1_15:50569388-50647605
GABPB2	ENSG00000143458	1:151043053-151098018	ENSG00000143458_GABPB2_1:151043053-151098018
GADD45A	ENSG00000116717	1:68150743-68154021	ENSG00000116717_GADD45A_1:68150743-68154021
GAS7	ENSG00000007237	17:9813925-10101868	ENSG00000007237_GAS7_17:9813925-10101868
GATA2	ENSG00000179348	3:128198269-128212028	ENSG00000179348_GATA2_3:128198269-128212028
GATA4	ENSG00000136574	8:11534467-11617511	ENSG00000136574_GATA4_8:11534467-11617511
GATAD1	ENSG00000157259	7:92076766-92088150	ENSG00000157259_GATAD1_7:92076766-92088150
GATAD2A	ENSG00000167491	19:19496634-19619740	ENSG00000167491_GATAD2A_19:19496634-19619740
GATAD2B			ambiguous nomenclature
GBP1	ENSG00000117228	1:89518001-89531043	ENSG00000117228_GBP1_1:89518001-89531043
GBP2	ENSG00000162645	1:89571814-89616139	ENSG00000162645_GBP2_1:89571814-89616139
GBX2	ENSG00000168505	2:237073878-237077012	ENSG00000168505_GBX2_2:237073878-237077012
GCC1	ENSG00000179562	7:127220671-127233665	ENSG00000179562_GCC1_7:127220671-127233665
GCDH	ENSG00000105607	19:13001839-13025021	ENSG00000105607_GCDH_19:13001839-13025021
GDF10			ambiguous nomenclature
GFAP	ENSG00000131095	17:42982375-42994305	ENSG00000131095_GFAP_17:42982375-42994305
GFPT1	ENSG00000198380	2:69546904-69614382	ENSG00000198380_GFPT1_2:69546904-69614382
GIT1	ENSG00000108262	17:27900486-27921072	ENSG00000108262_GIT1_17:27900486-27921072
GLI1	ENSG00000111087	12:57853917-57866045	ENSG00000111087_GLI1_12:57853917-57866045
GLI2	ENSG00000074047	2:121493198-121750229	ENSG00000074047_GLI2_2:121493198-121750229
GLI3	ENSG00000106571	7:42000547-42277469	ENSG00000106571_GLI3_7:42000547-42277469
GLIS1	ENSG00000174332	1:53971909-54199877	ENSG00000174332_GLIS1_1:53971909-54199877
GLIS2	ENSG00000126603	16:4364761-4389598	ENSG00000126603_GLIS2_16:4364761-4389598
GLIS3	ENSG00000107249	9:3824126-4348392	ENSG00000107249_GLIS3_9:3824126-4348392
GLS2	ENSG00000135423	12:56864735-56882198	ENSG00000135423_GLS2_12:56864735-56882198
GMEB1	ENSG00000162419	1:28995243-29045865	ENSG00000162419_GMEB1_1:28995243-29045865
GMEB2	ENSG00000101216	20:62218954-62258394	ENSG00000101216_GMEB2_20:62218954-62258394
GMNN	ENSG00000112312	6:24775158-24786327	ENSG00000112312_GMNN_6:24775158-24786327
GNB1	ENSG00000078369	1:1716728-1822495	ENSG00000078369_GNB1_1:1716728-1822495
GNB1L	ENSG00000185838	22:19770746-19842462	ENSG00000185838_GNB1L_22:19770746-19842462
GNB2	ENSG00000172354	7:100271153-100276797	ENSG00000172354_GNB2_7:100271153-100276797
GNB2L1	ENSG00000204628	5:180663908-180675096	ENSG00000204628_GNB2L1_5:180663908-180675096
GNB3			ambiguous nomenclature
GNB5	ENSG00000069966	15:52413116-52483566	ENSG00000069966_GNB5_15:52413116-52483566
GNE	ENSG00000159921	9:36214437-36277053	ENSG00000159921_GNE_9:36214437-36277053
GNPTAB	ENSG00000111670	12:102139274-102224716	ENSG00000111670_GNPTAB_12:102139274-102224716
GOLGA3	ENSG00000090615	12:133345494-133405444	ENSG00000090615_GOLGA3_12:133345494-133405444
GOLGA4	ENSG00000144674	3:37284667-37408242	ENSG00000144674_GOLGA4_3:37284667-37408242
GOLGA5	ENSG00000066455	14:93260575-93306308	ENSG00000066455_GOLGA5_14:93260575-93306308
GOLGB1	ENSG00000173230	3:121382045-121468602	ENSG00000173230_GOLGB1_3:121382045-121468602
GPBP1	ENSG00000062194	5:56469774-56560506	ENSG00000062194_GPBP1_5:56469774-56560506
GPN1	ENSG00000198522	2:27851113-27874375	ENSG00000198522_GPN1_2:27851113-27874375
GPRASP1	ENSG00000198932	X:101906293-101914011	ENSG00000198932_GPRASP1_X:101906293-101914011
GPS2	ENSG00000132522	17:7214642-7218883	ENSG00000132522_GPS2_17:7214642-7218883
GRHL1	ENSG00000134317	2:10085340-10142411	ENSG00000134317_GRHL1_2:10085340-10142411
GRIP1	ENSG00000155974	12:66741210-67197966	ENSG00000155974_GRIP1_12:66741210-67197966
GRSF1	ENSG00000132463	4:71681498-71705662	ENSG00000132463_GRSF1_4:71681498-71705662
GRWD1	ENSG00000105447	19:48949029-48960279	ENSG00000105447_GRWD1_19:48949029-48960279
GSC	ENSG00000133937	14:95234552-95236562	ENSG00000133937_GSC_14:95234552-95236562
GSX1	ENSG00000169840	13:28366779-28368905	ENSG00000169840_GSX1_13:28366779-28368905
GSX2	ENSG00000180613	4:54965689-54968672	ENSG00000180613_GSX2_4:54965689-54968672
GTF2A1	ENSG00000165417	14:81641795-81687721	ENSG00000165417_GTF2A1_14:81641795-81687721
GTF2A2	ENSG00000140307	15:59930260-59949740	ENSG00000140307_GTF2A2_15:59930260-59949740
GTF2B	ENSG00000137947	1:89318614-89357627	ENSG00000137947_GTF2B_1:89318614-89357627
GTF2E1	ENSG00000153767	3:120461483-120501916	ENSG00000153767_GTF2E1_3:120461483-120501916
GTF2E2	ENSG00000197265	8:30435834-30515768	ENSG00000197265_GTF2E2_8:30435834-30515768
GTF2F1	ENSG00000125651	19:6379579-6393992	ENSG00000125651_GTF2F1_19:6379579-6393992
GTF2F2	ENSG00000188342	13:45694649-45858237	ENSG00000188342_GTF2F2_13:45694649-45858237
GTF2H1	ENSG00000110768	11:18343841-18388591	ENSG00000110768_GTF2H1_11:18343841-18388591
GTF2H2			ambiguous nomenclature
GTF2H3	ENSG00000111358	12:124118374-124147153	ENSG00000111358_GTF2H3_12:124118374-124147153
GTF2H4			ambiguous nomenclature
GTF2I			ambiguous nomenclature
GTF2IRD1			ambiguous nomenclature
GTF2IRD2	ENSG00000196275	7:74210482-74267847	ENSG00000196275_GTF2IRD2_7:74210482-74267847
GTF3A	ENSG00000122034	13:27998680-28009958	ENSG00000122034_GTF3A_13:27998680-28009958
GTF3C1	ENSG00000077235	16:27470875-27561234	ENSG00000077235_GTF3C1_16:27470875-27561234
GTF3C2	ENSG00000115207	2:27548715-27579868	ENSG00000115207_GTF3C2_2:27548715-27579868
GTF3C3	ENSG00000119041	2:197627755-197664449	ENSG00000119041_GTF3C3_2:197627755-197664449
GTF3C4	ENSG00000125484	9:135545421-135570342	ENSG00000125484_GTF3C4_9:135545421-135570342
GTF3C5	ENSG00000148308	9:135906075-135933890	ENSG00000148308_GTF3C5_9:135906075-135933890
GTF3C6	ENSG00000155115	6:111279762-111289093	ENSG00000155115_GTF3C6_6:111279762-111289093
GULP1	ENSG00000144366	2:189156395-189460653	ENSG00000144366_GULP1_2:189156395-189460653
H1F0	ENSG00000189060	22:38201113-38203442	ENSG00000189060_H1F0_22:38201113-38203442
H1FX	ENSG00000184897	3:129033614-129035120	ENSG00000184897_H1FX_3:129033614-129035120
H2AFJ	ENSG00000246705	12:14927269-14930936	ENSG00000246705_H2AFJ_12:14927269-14930936
H2AFV	ENSG00000105968	7:44866389-44887682	ENSG00000105968_H2AFV_7:44866389-44887682
H2AFX	ENSG00000188486	11:118964563-118966177	ENSG00000188486_H2AFX_11:118964563-118966177
H2AFY	ENSG00000113648	5:134669589-134735604	ENSG00000113648_H2AFY_5:134669589-134735604
H2AFY2	ENSG00000099284	10:71812551-71872036	ENSG00000099284_H2AFY2_10:71812551-71872036
H2AFZ	ENSG00000164032	4:100869242-100871545	ENSG00000164032_H2AFZ_4:100869242-100871545
H3F3A	ENSG00000163041	1:226249551-226259702	ENSG00000163041_H3F3A_1:226249551-226259702
H3F3B	ENSG00000132475	17:73772514-73781974	ENSG00000132475_H3F3B_17:73772514-73781974
HAND2	ENSG00000164107	4:174446119-174451380	ENSG00000164107_HAND2_4:174446119-174451380
HBEGF	ENSG00000113070	5:139712427-139726216	ENSG00000113070_HBEGF_5:139712427-139726216
HBP1	ENSG00000105856	7:106809405-106842974	ENSG00000105856_HBP1_7:106809405-106842974
HCFC1			ambiguous nomenclature
HCFC2	ENSG00000111727	12:104458234-104498639	ENSG00000111727_HCFC2_12:104458234-104498639
HCLS1	ENSG00000180353	3:121350245-121379774	ENSG00000180353_HCLS1_3:121350245-121379774
HDAC1	ENSG00000116478	1:32757686-32799236	ENSG00000116478_HDAC1_1:32757686-32799236
HDAC10	ENSG00000100429	22:50683611-50689834	ENSG00000100429_HDAC10_22:50683611-50689834
HDAC11	ENSG00000163517	3:13521223-13547916	ENSG00000163517_HDAC11_3:13521223-13547916
HDAC2	ENSG00000196591	6:114254191-114332472	ENSG00000196591_HDAC2_6:114254191-114332472
HDAC3	ENSG00000171720	5:141000442-141016437	ENSG00000171720_HDAC3_5:141000442-141016437
HDAC4	ENSG00000068024	2:239969863-240323348	ENSG00000068024_HDAC4_2:239969863-240323348
HDAC5	ENSG00000108840	17:42154113-42201070	ENSG00000108840_HDAC5_17:42154113-42201070
HDAC6			ambiguous nomenclature
HDAC7	ENSG00000061273	12:48176504-48226915	ENSG00000061273_HDAC7_12:48176504-48226915
HDAC8			ambiguous nomenclature
HDAC9	ENSG00000048052	7:18126571-19042039	ENSG00000048052_HDAC9_7:18126571-19042039
HDGF	ENSG00000143321	1:156711898-156736717	ENSG00000143321_HDGF_1:156711898-156736717
HDLBP	ENSG00000115677	2:242166678-242256476	ENSG00000115677_HDLBP_2:242166678-242256476
HELLS	ENSG00000119969	10:96305546-96373662	ENSG00000119969_HELLS_10:96305546-96373662
HELZ	ENSG00000198265	17:65066553-65242105	ENSG00000198265_HELZ_17:65066553-65242105
HERC1	ENSG00000103657	15:63900816-64126141	ENSG00000103657_HERC1_15:63900816-64126141
HES1	ENSG00000114315	3:193853933-193856521	ENSG00000114315_HES1_3:193853933-193856521
HES6	ENSG00000144485	2:239146907-239149303	ENSG00000144485_HES6_2:239146907-239149303
HESX1	ENSG00000163666	3:57231943-57260549	ENSG00000163666_HESX1_3:57231943-57260549
HEXIM1	ENSG00000186834	17:43224683-43229468	ENSG00000186834_HEXIM1_17:43224683-43229468
HEXIM2	ENSG00000168517	17:43238066-43247407	ENSG00000168517_HEXIM2_17:43238066-43247407
HEY1	ENSG00000164683	8:80676244-80680098	ENSG00000164683_HEY1_8:80676244-80680098
HEY2	ENSG00000135547	6:126068809-126082415	ENSG00000135547_HEY2_6:126068809-126082415
HEYL	ENSG00000163909	1:40089824-40105617	ENSG00000163909_HEYL_1:40089824-40105617
HHEX	ENSG00000152804	10:94447944-94455403	ENSG00000152804_HHEX_10:94447944-94455403
HIC1	ENSG00000177374	17:1957447-1962981	ENSG00000177374_HIC1_17:1957447-1962981
HIC2	ENSG00000169635	22:21771692-21805752	ENSG00000169635_HIC2_22:21771692-21805752
HIF1A	ENSG00000100644	14:62162230-62214976	ENSG00000100644_HIF1A_14:62162230-62214976
HIF1AN	ENSG00000166135	10:102288828-102319755	ENSG00000166135_HIF1AN_10:102288828-102319755
HIF3A	ENSG00000124440	19:46800302-46846690	ENSG00000124440_HIF3A_19:46800302-46846690
HINFP	ENSG00000172273	11:118992296-119006752	ENSG00000172273_HINFP_11:118992296-119006752
HIPK2	ENSG00000064393	7:139246315-139477577	ENSG00000064393_HIPK2_7:139246315-139477577
HIRA			ambiguous nomenclature
HIST1H1C	ENSG00000187837	6:26055967-26056699	ENSG00000187837_HIST1H1C_6:26055967-26056699
HIST1H2AC	ENSG00000180573	6:26124372-26139344	ENSG00000180573_HIST1H2AC_6:26124372-26139344
HIST1H2AE	ENSG00000168274	6:26217164-26217711	ENSG00000168274_HIST1H2AE_6:26217164-26217711
HIST1H2BC	ENSG00000180596	6:26115100-26124154	ENSG00000180596_HIST1H2BC_6:26115100-26124154
HIST1H2BK	ENSG00000197903	6:27106072-27114619	ENSG00000197903_HIST1H2BK_6:27106072-27114619
HIST1H3E	ENSG00000196966	6:26225382-26225844	ENSG00000196966_HIST1H3E_6:26225382-26225844
HIST1H4H	ENSG00000158406	6:26281282-26285762	ENSG00000158406_HIST1H4H_6:26281282-26285762
HIST1H4J	ENSG00000197238	6:27791883-27792257	ENSG00000197238_HIST1H4J_6:27791883-27792257
HIST2H2BE			ambiguous nomenclature
HIST3H2A	ENSG00000181218	1:228645064-228645560	ENSG00000181218_HIST3H2A_1:228645064-228645560
HIVEP1	ENSG00000095951	6:12008994-12165232	ENSG00000095951_HIVEP1_6:12008994-12165232
HIVEP2	ENSG00000010818	6:143072603-143266338	ENSG00000010818_HIVEP2_6:143072603-143266338
HIVEP3	ENSG00000127124	1:41972035-42501596	ENSG00000127124_HIVEP3_1:41972035-42501596
HLF	ENSG00000108924	17:53342372-53402426	ENSG00000108924_HLF_17:53342372-53402426
HLTF	ENSG00000071794	3:148747913-148804341	ENSG00000071794_HLTF_3:148747913-148804341
HLX	ENSG00000136630	1:221051698-221058401	ENSG00000136630_HLX_1:221051698-221058401
HMBOX1	ENSG00000147421	8:28747910-28922281	ENSG00000147421_HMBOX1_8:28747910-28922281
HMG20A	ENSG00000140382	15:77712753-77777949	ENSG00000140382_HMG20A_15:77712753-77777949
HMG20B	ENSG00000064961	19:3572774-3579086	ENSG00000064961_HMG20B_19:3572774-3579086
HMGA1	ENSG00000137309	6:34204649-34214008	ENSG00000137309_HMGA1_6:34204649-34214008
HMGA2	ENSG00000149948	12:66217910-66360075	ENSG00000149948_HMGA2_12:66217910-66360075
HMGB1	ENSG00000189403	13:31032883-31191734	ENSG00000189403_HMGB1_13:31032883-31191734
HMGB2	ENSG00000164104	4:174252845-174256276	ENSG00000164104_HMGB2_4:174252845-174256276
HMGB3			ambiguous nomenclature
HMGCS1	ENSG00000112972	5:43289496-43313614	ENSG00000112972_HMGCS1_5:43289496-43313614
HMGN1	ENSG00000205581	21:40714240-40721573	ENSG00000205581_HMGN1_21:40714240-40721573
HMGN2	ENSG00000198830	1:26798940-26802463	ENSG00000198830_HMGN2_1:26798940-26802463
HMGN3	ENSG00000118418	6:79910961-79944406	ENSG00000118418_HMGN3_6:79910961-79944406
HMGN5	ENSG00000198157	X:80369199-80457441	ENSG00000198157_HMGN5_X:80369199-80457441
HMMR	ENSG00000072571	5:162887208-162918947	ENSG00000072571_HMMR_5:162887208-162918947
HMX1	ENSG00000215612	4:8847801-8873543	ENSG00000215612_HMX1_4:8847801-8873543
HNF1A	ENSG00000135100	12:121416345-121440315	ENSG00000135100_HNF1A_12:121416345-121440315
HNF4G	ENSG00000164749	8:76320148-76479078	ENSG00000164749_HNF4G_8:76320148-76479078
HNRNPA1	ENSG00000135486	12:54673976-54680872	ENSG00000135486_HNRNPA1_12:54673976-54680872
HNRNPA2B1	ENSG00000122566	7:26229546-26241149	ENSG00000122566_HNRNPA2B1_7:26229546-26241149
HNRNPC	ENSG00000092199	14:21677294-21737653	ENSG00000092199_HNRNPC_14:21677294-21737653
HNRNPD	ENSG00000138668	4:83273650-83295656	ENSG00000138668_HNRNPD_4:83273650-83295656
HNRNPL	ENSG00000104824	19:39327027-39342987	ENSG00000104824_HNRNPL_19:39327027-39342987
HNRNPR	ENSG00000125944	1:23630263-23670829	ENSG00000125944_HNRNPR_1:23630263-23670829
HNRNPU	ENSG00000153187	1:245014467-245027844	ENSG00000153187_HNRNPU_1:245014467-245027844
HOMER2	ENSG00000103942	15:83509837-83654661	ENSG00000103942_HOMER2_15:83509837-83654661
HOMER3	ENSG00000051128	19:19040009-19052070	ENSG00000051128_HOMER3_19:19040009-19052070
HOMEZ	ENSG00000215271	14:23741665-23768656	ENSG00000215271_HOMEZ_14:23741665-23768656
HOOK1	ENSG00000134709	1:60280457-60342050	ENSG00000134709_HOOK1_1:60280457-60342050
HOOK2	ENSG00000095066	19:12873816-12983554	ENSG00000095066_HOOK2_19:12873816-12983554
HOPX	ENSG00000171476	4:57514154-57548065	ENSG00000171476_HOPX_4:57514154-57548065
HOXA1	ENSG00000105991	7:27132611-27135615	ENSG00000105991_HOXA1_7:27132611-27135615
HOXA10	ENSG00000253293	7:27210209-27219880	ENSG00000253293_HOXA10_7:27210209-27219880
HOXA11	ENSG00000005073	7:27221128-27224842	ENSG00000005073_HOXA11_7:27221128-27224842
HOXA13	ENSG00000106031	7:27233121-27239725	ENSG00000106031_HOXA13_7:27233121-27239725
HOXA2	ENSG00000105996	7:27139720-27142430	ENSG00000105996_HOXA2_7:27139720-27142430
HOXA3	ENSG00000105997	7:27145802-27192200	ENSG00000105997_HOXA3_7:27145802-27192200
HOXA4	ENSG00000197576	7:27168125-27170418	ENSG00000197576_HOXA4_7:27168125-27170418
HOXA5	ENSG00000106004	7:27180670-27183287	ENSG00000106004_HOXA5_7:27180670-27183287
HOXA7	ENSG00000122592	7:27193334-27197555	ENSG00000122592_HOXA7_7:27193334-27197555
HOXA9	ENSG00000078399	7:27202053-27210117	ENSG00000078399_HOXA9_7:27202053-27210117
HOXB13	ENSG00000159184	17:46802124-46806540	ENSG00000159184_HOXB13_17:46802124-46806540
HOXB2	ENSG00000173917	17:46618255-46623441	ENSG00000173917_HOXB2_17:46618255-46623441
HOXB3	ENSG00000120093	17:46626231-46682274	ENSG00000120093_HOXB3_17:46626231-46682274
HOXB4	ENSG00000182742	17:46652874-46657473	ENSG00000182742_HOXB4_17:46652874-46657473
HOXB7	ENSG00000260027	17:46684593-46710934	ENSG00000260027_HOXB7_17:46684593-46710934
HOXC10	ENSG00000180818	12:54378848-54384063	ENSG00000180818_HOXC10_12:54378848-54384063
HOXC13	ENSG00000123364	12:54332534-54340328	ENSG00000123364_HOXC13_12:54332534-54340328
HOXC4			ambiguous nomenclature
HOXC6	ENSG00000197757	12:54384407-54424607	ENSG00000197757_HOXC6_12:54384407-54424607
HOXD1	ENSG00000128645	2:177053306-177055688	ENSG00000128645_HOXD1_2:177053306-177055688
HOXD10	ENSG00000128710	2:176973517-176984670	ENSG00000128710_HOXD10_2:176973517-176984670
HOXD11	ENSG00000128713	2:176968943-176974722	ENSG00000128713_HOXD11_2:176968943-176974722
HOXD13	ENSG00000128714	2:176957618-176960666	ENSG00000128714_HOXD13_2:176957618-176960666
HOXD3	ENSG00000128652	2:177001339-177037830	ENSG00000128652_HOXD3_2:177001339-177037830
HOXD4	ENSG00000170166	2:177015949-177017954	ENSG00000170166_HOXD4_2:177015949-177017954
HOXD8	ENSG00000175879	2:176994421-176997423	ENSG00000175879_HOXD8_2:176994421-176997423
HOXD9	ENSG00000128709	2:176987087-176989853	ENSG00000128709_HOXD9_2:176987087-176989853
HP1BP3	ENSG00000127483	1:21069153-21113816	ENSG00000127483_HP1BP3_1:21069153-21113816
HR	ENSG00000168453	8:21971927-21990897	ENSG00000168453_HR_8:21971927-21990897
HSBP1	ENSG00000230989	16:83841447-83853342	ENSG00000230989_HSBP1_16:83841447-83853342
HSF1			ambiguous nomenclature
HSF2	ENSG00000025156	6:122720690-122754264	ENSG00000025156_HSF2_6:122720690-122754264
HSF2BP	ENSG00000160207	21:44949071-45079374	ENSG00000160207_HSF2BP_21:44949071-45079374
HSF4	ENSG00000102878	16:67197287-67203848	ENSG00000102878_HSF4_16:67197287-67203848
HSPBAP1	ENSG00000169087	3:122458845-122512671	ENSG00000169087_HSPBAP1_3:122458845-122512671
HTATIP2	ENSG00000109854	11:20385230-20405329	ENSG00000109854_HTATIP2_11:20385230-20405329
HTATSF1	ENSG00000102241	X:135579237-135594505	ENSG00000102241_HTATSF1_X:135579237-135594505
HTR5A	ENSG00000157219	7:154862033-154877459	ENSG00000157219_HTR5A_7:154862033-154877459
HTT	ENSG00000197386	4:3076407-3245676	ENSG00000197386_HTT_4:3076407-3245676
HUWE1			ambiguous nomenclature
HYAL1			ambiguous nomenclature
ID1	ENSG00000125968	20:30193085-30194318	ENSG00000125968_ID1_20:30193085-30194318
ID2	ENSG00000115738	2:8818974-8824583	ENSG00000115738_ID2_2:8818974-8824583
ID3	ENSG00000117318	1:23884408-23886285	ENSG00000117318_ID3_1:23884408-23886285
ID4	ENSG00000172201	6:19837616-19840915	ENSG00000172201_ID4_6:19837616-19840915
IFI16	ENSG00000163565	1:158969757-159024945	ENSG00000163565_IFI16_1:158969757-159024945
IFT122	ENSG00000163913	3:129158967-129239198	ENSG00000163913_IFT122_3:129158967-129239198
IFT57	ENSG00000114446	3:107879658-107941417	ENSG00000114446_IFT57_3:107879658-107941417
IGF2BP2	ENSG00000073792	3:185361526-185542844	ENSG00000073792_IGF2BP2_3:185361526-185542844
IGF2BP3	ENSG00000136231	7:23349827-23510086	ENSG00000136231_IGF2BP3_7:23349827-23510086
IGFBP1	ENSG00000146678	7:45927955-45933267	ENSG00000146678_IGFBP1_7:45927955-45933267
IKBKG			ambiguous nomenclature
IKZF1	ENSG00000185811	7:50343719-50472799	ENSG00000185811_IKZF1_7:50343719-50472799
IKZF2	ENSG00000030419	2:213864428-214017151	ENSG00000030419_IKZF2_2:213864428-214017151
IKZF4	ENSG00000123411	12:56401442-56432219	ENSG00000123411_IKZF4_12:56401442-56432219
IKZF5	ENSG00000095574	10:124750321-124768333	ENSG00000095574_IKZF5_10:124750321-124768333
IL18R1	ENSG00000115604	2:102927988-103015218	ENSG00000115604_IL18R1_2:102927988-103015218
IL1R1	ENSG00000115594	2:102681003-102796334	ENSG00000115594_IL1R1_2:102681003-102796334
IL1RAP			ambiguous nomenclature
IL1RL1	ENSG00000115602	2:102927961-102968497	ENSG00000115602_IL1RL1_2:102927961-102968497
ILF2	ENSG00000143621	1:153634511-153643524	ENSG00000143621_ILF2_1:153634511-153643524
ILF3	ENSG00000129351	19:10764936-10803093	ENSG00000129351_ILF3_19:10764936-10803093
INA	ENSG00000148798	10:105036919-105050108	ENSG00000148798_INA_10:105036919-105050108
ING1	ENSG00000153487	13:111365082-111373421	ENSG00000153487_ING1_13:111365082-111373421
ING2	ENSG00000168556	4:184426146-184432249	ENSG00000168556_ING2_4:184426146-184432249
ING3	ENSG00000071243	7:120590802-120617270	ENSG00000071243_ING3_7:120590802-120617270
ING4	ENSG00000111653	12:6759445-6772314	ENSG00000111653_ING4_12:6759445-6772314
INHBB	ENSG00000163083	2:121103718-121109384	ENSG00000163083_INHBB_2:121103718-121109384
INSM1	ENSG00000173404	20:20348764-20351590	ENSG00000173404_INSM1_20:20348764-20351590
INSM2	ENSG00000168348	14:36003247-36006260	ENSG00000168348_INSM2_14:36003247-36006260
INTS12	ENSG00000138785	4:106603783-106817143	ENSG00000138785_INTS12_4:106603783-106817143
INVS	ENSG00000119509	9:102861537-103063282	ENSG00000119509_INVS_9:102861537-103063282
IQCE	ENSG00000106012	7:2598631-2654368	ENSG00000106012_IQCE_7:2598631-2654368
IQGAP1	ENSG00000140575	15:90931449-91045475	ENSG00000140575_IQGAP1_15:90931449-91045475
IQGAP2	ENSG00000145703	5:75699073-76003957	ENSG00000145703_IQGAP2_5:75699073-76003957
IQSEC2			ambiguous nomenclature
IQSEC3			ambiguous nomenclature
IRF1	ENSG00000125347	5:131817300-131826490	ENSG00000125347_IRF1_5:131817300-131826490
IRF2	ENSG00000168310	4:185308866-185395734	ENSG00000168310_IRF2_4:185308866-185395734
IRF2BP1	ENSG00000170604	19:46386865-46389376	ENSG00000170604_IRF2BP1_19:46386865-46389376
IRF2BP2	ENSG00000168264	1:234740014-234745271	ENSG00000168264_IRF2BP2_1:234740014-234745271
IRF3	ENSG00000126456	19:50162825-50169132	ENSG00000126456_IRF3_19:50162825-50169132
IRF5	ENSG00000128604	7:128577665-128590089	ENSG00000128604_IRF5_7:128577665-128590089
IRF6	ENSG00000117595	1:209959035-209979465	ENSG00000117595_IRF6_1:209959035-209979465
IRF7	ENSG00000185507	11:612552-615999	ENSG00000185507_IRF7_11:612552-615999
IRF8	ENSG00000140968	16:85932408-85956215	ENSG00000140968_IRF8_16:85932408-85956215
IRF9	ENSG00000213928	14:24630261-24635774	ENSG00000213928_IRF9_14:24630261-24635774
IRX1	ENSG00000170549	5:3596167-3601517	ENSG00000170549_IRX1_5:3596167-3601517
IRX2	ENSG00000170561	5:2745958-2752969	ENSG00000170561_IRX2_5:2745958-2752969
IRX3	ENSG00000177508	16:54317215-54320675	ENSG00000177508_IRX3_16:54317215-54320675
IRX5	ENSG00000176842	16:54964773-54968397	ENSG00000176842_IRX5_16:54964773-54968397
ISG20	ENSG00000172183	15:89179383-89199714	ENSG00000172183_ISG20_15:89179383-89199714
ITCH	ENSG00000078747	20:32951040-33099198	ENSG00000078747_ITCH_20:32951040-33099198
ITGB3BP	ENSG00000142856	1:63906440-64059392	ENSG00000142856_ITGB3BP_1:63906440-64059392
JARID2	ENSG00000008083	6:15246526-15522252	ENSG00000008083_JARID2_6:15246526-15522252
JAZF1	ENSG00000153814	7:27870191-28220362	ENSG00000153814_JAZF1_7:27870191-28220362
JDP2	ENSG00000140044	14:75894418-75940814	ENSG00000140044_JDP2_14:75894418-75940814
JMJD1C	ENSG00000171988	10:64926980-65225722	ENSG00000171988_JMJD1C_10:64926980-65225722
JMJD4	ENSG00000081692	1:227918125-227923112	ENSG00000081692_JMJD4_1:227918125-227923112
JMJD6	ENSG00000070495	17:74708918-74722866	ENSG00000070495_JMJD6_17:74708918-74722866
JMY	ENSG00000152409	5:78532011-78623038	ENSG00000152409_JMY_5:78532011-78623038
JRK	ENSG00000234616	8:143738873-143763386	ENSG00000234616_JRK_8:143738873-143763386
JUN	ENSG00000177606	1:59246464-59249785	ENSG00000177606_JUN_1:59246464-59249785
JUNB	ENSG00000171223	19:12902309-12904124	ENSG00000171223_JUNB_19:12902309-12904124
JUND	ENSG00000130522	19:18390562-18392432	ENSG00000130522_JUND_19:18390562-18392432
KANK1	ENSG00000107104	9:470290-746105	ENSG00000107104_KANK1_9:470290-746105
KANK2	ENSG00000197256	19:11274942-11308467	ENSG00000197256_KANK2_19:11274942-11308467
KAT2B	ENSG00000114166	3:20081514-20195896	ENSG00000114166_KAT2B_3:20081514-20195896
KAT5	ENSG00000172977	11:65479466-65487075	ENSG00000172977_KAT5_11:65479466-65487075
KATNB1			ambiguous nomenclature
KCMF1	ENSG00000176407	2:85198215-85286595	ENSG00000176407_KCMF1_2:85198215-85286595
KCNIP3	ENSG00000115041	2:95963051-96051825	ENSG00000115041_KCNIP3_2:95963051-96051825
KCTD1	ENSG00000134504	18:24034873-24237365	ENSG00000134504_KCTD1_18:24034873-24237365
KDM3A	ENSG00000115548	2:86667769-86719839	ENSG00000115548_KDM3A_2:86667769-86719839
KDM4A	ENSG00000066135	1:44115828-44171186	ENSG00000066135_KDM4A_1:44115828-44171186
KDM5A	ENSG00000073614	12:389294-498620	ENSG00000073614_KDM5A_12:389294-498620
KDM5B	ENSG00000117139	1:202696525-202778598	ENSG00000117139_KDM5B_1:202696525-202778598
KEAP1	ENSG00000079999	19:10596795-10614417	ENSG00000079999_KEAP1_19:10596795-10614417
KHDRBS1	ENSG00000121774	1:32479429-32526451	ENSG00000121774_KHDRBS1_1:32479429-32526451
KHSRP	ENSG00000088247	19:6413358-6424805	ENSG00000088247_KHSRP_19:6413358-6424805
KIDINS220	ENSG00000134313	2:8865407-8977760	ENSG00000134313_KIDINS220_2:8865407-8977760
KIF1A	ENSG00000130294	2:241653180-241759725	ENSG00000130294_KIF1A_2:241653180-241759725
KIF21B	ENSG00000116852	1:200938519-200992828	ENSG00000116852_KIF21B_1:200938519-200992828
KIFC1			ambiguous nomenclature
KIN	ENSG00000151657	10:7792924-7829990	ENSG00000151657_KIN_10:7792924-7829990
KLF10	ENSG00000155090	8:103661006-103668130	ENSG00000155090_KLF10_8:103661006-103668130
KLF11	ENSG00000172059	2:10182975-10194963	ENSG00000172059_KLF11_2:10182975-10194963
KLF12	ENSG00000118922	13:74260225-74708394	ENSG00000118922_KLF12_13:74260225-74708394
KLF13	ENSG00000169926	15:31619057-31727868	ENSG00000169926_KLF13_15:31619057-31727868
KLF15	ENSG00000163884	3:126061477-126076285	ENSG00000163884_KLF15_3:126061477-126076285
KLF16	ENSG00000129911	19:1852398-1863567	ENSG00000129911_KLF16_19:1852398-1863567
KLF2	ENSG00000127528	19:16435627-16438685	ENSG00000127528_KLF2_19:16435627-16438685
KLF3	ENSG00000109787	4:38665816-38702663	ENSG00000109787_KLF3_4:38665816-38702663
KLF4	ENSG00000136826	9:110247132-110252763	ENSG00000136826_KLF4_9:110247132-110252763
KLF5	ENSG00000102554	13:73629113-73651676	ENSG00000102554_KLF5_13:73629113-73651676
KLF6	ENSG00000067082	10:3818187-3827473	ENSG00000067082_KLF6_10:3818187-3827473
KLF7	ENSG00000118263	2:207938860-208031991	ENSG00000118263_KLF7_2:207938860-208031991
KLF8	ENSG00000102349	X:56258853-56314322	ENSG00000102349_KLF8_X:56258853-56314322
KLF9	ENSG00000119138	9:72999502-73029540	ENSG00000119138_KLF9_9:72999502-73029540
KRT17	ENSG00000128422	17:39775688-39781094	ENSG00000128422_KRT17_17:39775688-39781094
KRT5	ENSG00000186081	12:52908358-52914471	ENSG00000186081_KRT5_12:52908358-52914471
KTN1	ENSG00000126777	14:56025789-56168244	ENSG00000126777_KTN1_14:56025789-56168244
L3MBTL2	ENSG00000100395	22:41601208-41627275	ENSG00000100395_L3MBTL2_22:41601208-41627275
LARP1	ENSG00000155506	5:154092461-154197167	ENSG00000155506_LARP1_5:154092461-154197167
LARP6	ENSG00000166173	15:71123862-71146498	ENSG00000166173_LARP6_15:71123862-71146498
LBH	ENSG00000213626	2:30454396-30546596	ENSG00000213626_LBH_2:30454396-30546596
LCOR	ENSG00000196233	10:98592016-98740800	ENSG00000196233_LCOR_10:98592016-98740800
LCORL	ENSG00000178177	4:17842821-18023499	ENSG00000178177_LCORL_4:17842821-18023499
LDB1	ENSG00000198728	10:103867316-103880210	ENSG00000198728_LDB1_10:103867316-103880210
LDB2	ENSG00000169744	4:16503163-16900432	ENSG00000169744_LDB2_4:16503163-16900432
LEF1	ENSG00000138795	4:108968700-109090112	ENSG00000138795_LEF1_4:108968700-109090112
LETM1	ENSG00000168924	4:1813205-1857974	ENSG00000168924_LETM1_4:1813205-1857974
LHX2	ENSG00000106689	9:126763948-126795580	ENSG00000106689_LHX2_9:126763948-126795580
LHX5	ENSG00000089116	12:113899838-113910085	ENSG00000089116_LHX5_12:113899838-113910085
LHX6	ENSG00000106852	9:124964855-124991905	ENSG00000106852_LHX6_9:124964855-124991905
LHX9	ENSG00000143355	1:197881036-197904608	ENSG00000143355_LHX9_1:197881036-197904608
LIG3	ENSG00000005156	17:33307512-33332083	ENSG00000005156_LIG3_17:33307512-33332083
LIG4	ENSG00000174405	13:108859786-108870716	ENSG00000174405_LIG4_13:108859786-108870716
LIMD1	ENSG00000144791	3:45596885-45727830	ENSG00000144791_LIMD1_3:45596885-45727830
LITAF	ENSG00000189067	16:11641852-11730237	ENSG00000189067_LITAF_16:11641852-11730237
LLGL1	ENSG00000131899	17:18128900-18148189	ENSG00000131899_LLGL1_17:18128900-18148189
LLGL2	ENSG00000073350	17:73521160-73571289	ENSG00000073350_LLGL2_17:73521160-73571289
LMCD1	ENSG00000071282	3:8543392-8609805	ENSG00000071282_LMCD1_3:8543392-8609805
LMO1	ENSG00000166407	11:8245850-8290263	ENSG00000166407_LMO1_11:8245850-8290263
LMO2	ENSG00000135363	11:33880121-33913836	ENSG00000135363_LMO2_11:33880121-33913836
LMO3	ENSG00000048540	12:16701306-16763528	ENSG00000048540_LMO3_12:16701306-16763528
LMO4	ENSG00000143013	1:87794150-87814606	ENSG00000143013_LMO4_1:87794150-87814606
LONRF3	ENSG00000175556	X:118108580-118152318	ENSG00000175556_LONRF3_X:118108580-118152318
LPP	ENSG00000145012	3:187871071-188608460	ENSG00000145012_LPP_3:187871071-188608460
LPXN	ENSG00000110031	11:58294343-58345693	ENSG00000110031_LPXN_11:58294343-58345693
LRBA	ENSG00000198589	4:151185593-151936879	ENSG00000198589_LRBA_4:151185593-151936879
LRCH4	ENSG00000077454	7:100169854-100183776	ENSG00000077454_LRCH4_7:100169854-100183776
LRRFIP1	ENSG00000124831	2:238536218-238722325	ENSG00000124831_LRRFIP1_2:238536218-238722325
LRRFIP2	ENSG00000093167	3:37094116-37225180	ENSG00000093167_LRRFIP2_3:37094116-37225180
LRRK1	ENSG00000154237	15:101459419-101610317	ENSG00000154237_LRRK1_15:101459419-101610317
LSR	ENSG00000105699	19:35739232-35758867	ENSG00000105699_LSR_19:35739232-35758867
LUC7L2	ENSG00000269955	7:139026105-139107345	ENSG00000269955_LUC7L2_7:139026105-139107345
LYL1	ENSG00000104903	19:13209846-13213975	ENSG00000104903_LYL1_19:13209846-13213975
LYST	ENSG00000143669	1:235824340-236046940	ENSG00000143669_LYST_1:235824340-236046940
LZTFL1	ENSG00000163818	3:45864807-45957534	ENSG00000163818_LZTFL1_3:45864807-45957534
LZTR1	ENSG00000099949	22:21333750-21353327	ENSG00000099949_LZTR1_22:21333750-21353327
LZTS1	ENSG00000061337	8:20103675-20161474	ENSG00000061337_LZTS1_8:20103675-20161474
MAD2L1	ENSG00000164109	4:120976762-120988229	ENSG00000164109_MAD2L1_4:120976762-120988229
MAF	ENSG00000178573	16:79619739-79634611	ENSG00000178573_MAF_16:79619739-79634611
MAFB	ENSG00000204103	20:39314487-39317880	ENSG00000204103_MAFB_20:39314487-39317880
MAFF	ENSG00000185022	22:38597888-38612518	ENSG00000185022_MAFF_22:38597888-38612518
MAFG	ENSG00000197063	17:79876145-79885590	ENSG00000197063_MAFG_17:79876145-79885590
MAFK	ENSG00000198517	7:1570349-1582679	ENSG00000198517_MAFK_7:1570349-1582679
MAGED1			ambiguous nomenclature
MAGI1	ENSG00000151276	3:65339199-66024509	ENSG00000151276_MAGI1_3:65339199-66024509
MAGI2	ENSG00000187391	7:77646392-79082890	ENSG00000187391_MAGI2_7:77646392-79082890
MAML1	ENSG00000161021	5:179159850-179223512	ENSG00000161021_MAML1_5:179159850-179223512
MAML2	ENSG00000184384	11:95709761-96076344	ENSG00000184384_MAML2_11:95709761-96076344
MAML3	ENSG00000196782	4:140637906-141075338	ENSG00000196782_MAML3_4:140637906-141075338
MAP3K10	ENSG00000130758	19:40697650-40721482	ENSG00000130758_MAP3K10_19:40697650-40721482
MAPK14	ENSG00000112062	6:35995487-36079013	ENSG00000112062_MAPK14_6:35995487-36079013
MAPK3	ENSG00000102882	16:30125425-30134827	ENSG00000102882_MAPK3_16:30125425-30134827
MAPK7	ENSG00000166484	17:19281033-19286857	ENSG00000166484_MAPK7_17:19281033-19286857
MAPK8IP1	ENSG00000121653	11:45907201-45928016	ENSG00000121653_MAPK8IP1_11:45907201-45928016
MAPK8IP2	ENSG00000008735	22:51039113-51052409	ENSG00000008735_MAPK8IP2_22:51039113-51052409
MAPK8IP3	ENSG00000138834	16:1756183-1820318	ENSG00000138834_MAPK8IP3_16:1756183-1820318
MAPKBP1	ENSG00000137802	15:42066631-42120053	ENSG00000137802_MAPKBP1_15:42066631-42120053
MAST1	ENSG00000105613	19:12944764-12985765	ENSG00000105613_MAST1_19:12944764-12985765
MATR3	ENSG00000015479	5:138609440-138667360	ENSG00000015479_MATR3_5:138609440-138667360
MAX	ENSG00000125952	14:65472891-65569413	ENSG00000125952_MAX_14:65472891-65569413
MAZ	ENSG00000103495	16:29817426-29823649	ENSG00000103495_MAZ_16:29817426-29823649
MBD1	ENSG00000141644	18:47793251-47808144	ENSG00000141644_MBD1_18:47793251-47808144
MBD2	ENSG00000134046	18:51679078-51751158	ENSG00000134046_MBD2_18:51679078-51751158
MBD3	ENSG00000071655	19:1576638-1592882	ENSG00000071655_MBD3_19:1576638-1592882
MBD4	ENSG00000129071	3:129149786-129158878	ENSG00000129071_MBD4_3:129149786-129158878
MBD5	ENSG00000204406	2:148778579-149275805	ENSG00000204406_MBD5_2:148778579-149275805
MBNL1	ENSG00000152601	3:151961616-152183569	ENSG00000152601_MBNL1_3:151961616-152183569
MBNL3	ENSG00000076770	X:131503344-131623996	ENSG00000076770_MBNL3_X:131503344-131623996
MBTD1	ENSG00000011258	17:49254785-49337524	ENSG00000011258_MBTD1_17:49254785-49337524
MBTPS2	ENSG00000012174	X:21857753-21903542	ENSG00000012174_MBTPS2_X:21857753-21903542
MCC	ENSG00000171444	5:112357795-112824527	ENSG00000171444_MCC_5:112357795-112824527
MCM2	ENSG00000073111	3:127317065-127341276	ENSG00000073111_MCM2_3:127317065-127341276
MCM3	ENSG00000112118	6:52128806-52149679	ENSG00000112118_MCM3_6:52128806-52149679
MCM4	ENSG00000104738	8:48872744-48890720	ENSG00000104738_MCM4_8:48872744-48890720
MCM5	ENSG00000100297	22:35796055-35821423	ENSG00000100297_MCM5_22:35796055-35821423
MCM6	ENSG00000076003	2:136597195-136633996	ENSG00000076003_MCM6_2:136597195-136633996
MCM7	ENSG00000166508	7:99690350-99699563	ENSG00000166508_MCM7_7:99690350-99699563
MDC1			ambiguous nomenclature
MDFI	ENSG00000112559	6:41604619-41621984	ENSG00000112559_MDFI_6:41604619-41621984
MDM2	ENSG00000135679	12:69201955-69239214	ENSG00000135679_MDM2_12:69201955-69239214
MDM4	ENSG00000198625	1:204485510-204542871	ENSG00000198625_MDM4_1:204485510-204542871
MECOM	ENSG00000085276	3:168801286-169381406	ENSG00000085276_MECOM_3:168801286-169381406
MECP2			ambiguous nomenclature
MECR	ENSG00000116353	1:29519384-29557454	ENSG00000116353_MECR_1:29519384-29557454
MED1	ENSG00000125686	17:37560537-37607539	ENSG00000125686_MED1_17:37560537-37607539
MED12	ENSG00000184634	X:70338405-70362303	ENSG00000184634_MED12_X:70338405-70362303
MED13	ENSG00000108510	17:60019965-60142643	ENSG00000108510_MED13_17:60019965-60142643
MED13L	ENSG00000123066	12:116395710-116715143	ENSG00000123066_MED13L_12:116395710-116715143
MED14	ENSG00000180182	X:40507557-40595110	ENSG00000180182_MED14_X:40507557-40595110
MED15	ENSG00000099917	22:20850199-20941919	ENSG00000099917_MED15_22:20850199-20941919
MED16	ENSG00000175221	19:867961-893218	ENSG00000175221_MED16_19:867961-893218
MED17	ENSG00000042429	11:93517392-93547861	ENSG00000042429_MED17_11:93517392-93547861
MED20	ENSG00000124641	6:41873091-41888877	ENSG00000124641_MED20_6:41873091-41888877
MED21	ENSG00000152944	12:27175478-27219276	ENSG00000152944_MED21_12:27175478-27219276
MED23	ENSG00000112282	6:131895105-131949369	ENSG00000112282_MED23_6:131895105-131949369
MED24	ENSG00000008838	17:38175349-38217468	ENSG00000008838_MED24_17:38175349-38217468
MED26	ENSG00000105085	19:16685717-16739873	ENSG00000105085_MED26_19:16685717-16739873
MED27	ENSG00000160563	9:134735493-134955295	ENSG00000160563_MED27_9:134735493-134955295
MED30	ENSG00000164758	8:118532951-118552501	ENSG00000164758_MED30_8:118532951-118552501
MED31	ENSG00000108590	17:6546634-6554954	ENSG00000108590_MED31_17:6546634-6554954
MED4	ENSG00000136146	13:48627458-48669267	ENSG00000136146_MED4_13:48627458-48669267
MED6	ENSG00000133997	14:71047973-71067384	ENSG00000133997_MED6_14:71047973-71067384
MED7	ENSG00000155868	5:156564422-156586030	ENSG00000155868_MED7_5:156564422-156586030
MEF2A	ENSG00000068305	15:100017369-100256671	ENSG00000068305_MEF2A_15:100017369-100256671
MEF2B	ENSG00000213999	19:19256376-19303400	ENSG00000213999_MEF2B_19:19256376-19303400
MEF2C	ENSG00000081189	5:88013974-88199922	ENSG00000081189_MEF2C_5:88013974-88199922
MEF2D	ENSG00000116604	1:156433518-156470620	ENSG00000116604_MEF2D_1:156433518-156470620
MEGF8	ENSG00000105429	19:42829760-42882921	ENSG00000105429_MEGF8_19:42829760-42882921
MEIS1	ENSG00000143995	2:66660583-66801001	ENSG00000143995_MEIS1_2:66660583-66801001
MEIS2	ENSG00000134138	15:37181405-37393504	ENSG00000134138_MEIS2_15:37181405-37393504
MEIS3	ENSG00000105419	19:47906380-47922780	ENSG00000105419_MEIS3_19:47906380-47922780
MEN1	ENSG00000133895	11:64570981-64578766	ENSG00000133895_MEN1_11:64570981-64578766
MEOX2	ENSG00000106511	7:15650836-15726437	ENSG00000106511_MEOX2_7:15650836-15726437
MESP1	ENSG00000166823	15:90291891-90294541	ENSG00000166823_MESP1_15:90291891-90294541
MET	ENSG00000105976	7:116312443-116438440	ENSG00000105976_MET_7:116312443-116438440
MFN1	ENSG00000171109	3:179065479-179112719	ENSG00000171109_MFN1_3:179065479-179112719
MGA	ENSG00000174197	15:41913421-42062141	ENSG00000174197_MGA_15:41913421-42062141
MIB2	ENSG00000197530	1:1550794-1565990	ENSG00000197530_MIB2_1:1550794-1565990
MID1	ENSG00000101871	X:10413349-10851773	ENSG00000101871_MID1_X:10413349-10851773
MID2	ENSG00000080561	X:107068984-107170423	ENSG00000080561_MID2_X:107068984-107170423
MIER2	ENSG00000105556	19:305574-344798	ENSG00000105556_MIER2_19:305574-344798
MITF	ENSG00000187098	3:69788585-70017488	ENSG00000187098_MITF_3:69788585-70017488
MKL1	ENSG00000196588	22:40806284-41032706	ENSG00000196588_MKL1_22:40806284-41032706
MKL2	ENSG00000186260	16:14165177-14360630	ENSG00000186260_MKL2_16:14165177-14360630
MKRN1	ENSG00000133606	7:140152839-140179369	ENSG00000133606_MKRN1_7:140152839-140179369
MKRN2	ENSG00000075975	3:12598512-12625212	ENSG00000075975_MKRN2_3:12598512-12625212
MKRN3	ENSG00000179455	15:23810453-23873064	ENSG00000179455_MKRN3_15:23810453-23873064
MLLT1	ENSG00000130382	19:6212965-6279959	ENSG00000130382_MLLT1_19:6212965-6279959
MLLT10	ENSG00000078403	10:21823093-22032559	ENSG00000078403_MLLT10_10:21823093-22032559
MLLT11	ENSG00000213190	1:151030233-151040970	ENSG00000213190_MLLT11_1:151030233-151040970
MLLT3	ENSG00000171843	9:20341662-20622542	ENSG00000171843_MLLT3_9:20341662-20622542
MLLT4	ENSG00000130396	6:168227601-168372703	ENSG00000130396_MLLT4_6:168227601-168372703
MLLT6	ENSG00000108292	17:36861794-36886056	ENSG00000108292_MLLT6_17:36861794-36886056
MLX	ENSG00000108788	17:40719085-40725257	ENSG00000108788_MLX_17:40719085-40725257
MLXIP	ENSG00000175727	12:122516627-122631894	ENSG00000175727_MLXIP_12:122516627-122631894
MLXIPL			ambiguous nomenclature
MMS19	ENSG00000155229	10:99218080-99258551	ENSG00000155229_MMS19_10:99218080-99258551
MN1	ENSG00000169184	22:28144264-28197486	ENSG00000169184_MN1_22:28144264-28197486
MNAT1	ENSG00000020426	14:61201459-61436671	ENSG00000020426_MNAT1_14:61201459-61436671
MNDA	ENSG00000163563	1:158801106-158819296	ENSG00000163563_MNDA_1:158801106-158819296
MNT	ENSG00000070444	17:2287353-2304412	ENSG00000070444_MNT_17:2287353-2304412
MPG	ENSG00000103152	16:127005-135852	ENSG00000103152_MPG_16:127005-135852
MPHOSPH8	ENSG00000196199	13:20207787-20247599	ENSG00000196199_MPHOSPH8_13:20207787-20247599
MPL	ENSG00000117400	1:43803477-43818443	ENSG00000117400_MPL_1:43803477-43818443
MRE11A	ENSG00000020922	11:94152894-94227074	ENSG00000020922_MRE11A_11:94152894-94227074
MRPL24	ENSG00000143314	1:156707094-156711382	ENSG00000143314_MRPL24_1:156707094-156711382
MSC	ENSG00000178860	8:72753783-72756703	ENSG00000178860_MSC_8:72753783-72756703
MSH2	ENSG00000095002	2:47630107-47789450	ENSG00000095002_MSH2_2:47630107-47789450
MSH3	ENSG00000113318	5:79950466-80172279	ENSG00000113318_MSH3_5:79950466-80172279
MSH6	ENSG00000116062	2:47922668-48037240	ENSG00000116062_MSH6_2:47922668-48037240
MSI1	ENSG00000135097	12:120779132-120806983	ENSG00000135097_MSI1_12:120779132-120806983
MSL3	ENSG00000005302	X:11776277-11793870	ENSG00000005302_MSL3_X:11776277-11793870
MSRB2	ENSG00000148450	10:23384434-23410942	ENSG00000148450_MSRB2_10:23384434-23410942
MSX1	ENSG00000163132	4:4861392-4865663	ENSG00000163132_MSX1_4:4861392-4865663
MSX2	ENSG00000120149	5:174151535-174157896	ENSG00000120149_MSX2_5:174151535-174157896
MTA1			ambiguous nomenclature
MTA2	ENSG00000149480	11:62360685-62369312	ENSG00000149480_MTA2_11:62360685-62369312
MTDH	ENSG00000147649	8:98656406-98740998	ENSG00000147649_MTDH_8:98656406-98740998
MTERF	ENSG00000127989	7:91321322-91510034	ENSG00000127989_MTERF_7:91321322-91510034
MTERFD1	ENSG00000156469	8:97251625-97273838	ENSG00000156469_MTERFD1_8:97251625-97273838
MTERFD3	ENSG00000120832	12:107371068-107380944	ENSG00000120832_MTERFD3_12:107371068-107380944
MTF1	ENSG00000188786	1:38275238-38325292	ENSG00000188786_MTF1_1:38275238-38325292
MTF2	ENSG00000143033	1:93544791-93604638	ENSG00000143033_MTF2_1:93544791-93604638
MTUS1	ENSG00000129422	8:17501303-17658426	ENSG00000129422_MTUS1_8:17501303-17658426
MUC1	ENSG00000185499	1:155158299-155162707	ENSG00000185499_MUC1_1:155158299-155162707
MUTYH	ENSG00000132781	1:45794834-45806142	ENSG00000132781_MUTYH_1:45794834-45806142
MX2	ENSG00000183486	21:42733869-42781317	ENSG00000183486_MX2_21:42733869-42781317
MXD1	ENSG00000059728	2:70124819-70170077	ENSG00000059728_MXD1_2:70124819-70170077
MXD3	ENSG00000213347	5:176728461-176739758	ENSG00000213347_MXD3_5:176728461-176739758
MXD4	ENSG00000123933	4:2249158-2264021	ENSG00000123933_MXD4_4:2249158-2264021
MXI1	ENSG00000119950	10:111967362-112047123	ENSG00000119950_MXI1_10:111967362-112047123
MYBBP1A	ENSG00000132382	17:4442191-4458926	ENSG00000132382_MYBBP1A_17:4442191-4458926
MYBL1	ENSG00000185697	8:67474409-67526482	ENSG00000185697_MYBL1_8:67474409-67526482
MYBL2	ENSG00000101057	20:42295753-42345136	ENSG00000101057_MYBL2_20:42295753-42345136
MYC	ENSG00000136997	8:128747679-128753674	ENSG00000136997_MYC_8:128747679-128753674
MYCBP	ENSG00000214114	1:39328635-39347289	ENSG00000214114_MYCBP_1:39328635-39347289
MYCBP2	ENSG00000005810	13:77618791-77901185	ENSG00000005810_MYCBP2_13:77618791-77901185
MYCN	ENSG00000134323	2:16080685-16087129	ENSG00000134323_MYCN_2:16080685-16087129
MYD88	ENSG00000172936	3:38179968-38184513	ENSG00000172936_MYD88_3:38179968-38184513
MYEF2	ENSG00000104177	15:48431624-48470714	ENSG00000104177_MYEF2_15:48431624-48470714
MYH10	ENSG00000133026	17:8377522-8534079	ENSG00000133026_MYH10_17:8377522-8534079
MYH14	ENSG00000105357	19:50691442-50813802	ENSG00000105357_MYH14_19:50691442-50813802
MYH3	ENSG00000109063	17:10531842-10560626	ENSG00000109063_MYH3_17:10531842-10560626
MYH6	ENSG00000197616	14:23851198-23877486	ENSG00000197616_MYH6_14:23851198-23877486
MYH7	ENSG00000092054	14:23881946-23904927	ENSG00000092054_MYH7_14:23881946-23904927
MYH9	ENSG00000100345	22:36677326-36784063	ENSG00000100345_MYH9_22:36677326-36784063
MYNN	ENSG00000085274	3:169490618-169507504	ENSG00000085274_MYNN_3:169490618-169507504
MYOD1	ENSG00000129152	11:17741114-17743678	ENSG00000129152_MYOD1_11:17741114-17743678
MYPOP	ENSG00000176182	19:46393277-46405862	ENSG00000176182_MYPOP_19:46393277-46405862
MYT1	ENSG00000196132	20:62783143-62873604	ENSG00000196132_MYT1_20:62783143-62873604
MYT1L	ENSG00000186487	2:1792884-2335032	ENSG00000186487_MYT1L_2:1792884-2335032
MZF1	ENSG00000099326	19:59073297-59084942	ENSG00000099326_MZF1_19:59073297-59084942
NAA15	ENSG00000164134	4:140222608-140341187	ENSG00000164134_NAA15_4:140222608-140341187
NAB1	ENSG00000138386	2:191511471-191557492	ENSG00000138386_NAB1_2:191511471-191557492
NAB2	ENSG00000166886	12:57482676-57489259	ENSG00000166886_NAB2_12:57482676-57489259
NACA	ENSG00000196531	12:57106211-57125412	ENSG00000196531_NACA_12:57106211-57125412
NACC1	ENSG00000160877	19:13228916-13251955	ENSG00000160877_NACC1_19:13228916-13251955
NACC2	ENSG00000148411	9:138898382-138987131	ENSG00000148411_NACC2_9:138898382-138987131
NAP1L1	ENSG00000187109	12:76438669-76478813	ENSG00000187109_NAP1L1_12:76438669-76478813
NAT6			ambiguous nomenclature
NAT9	ENSG00000109065	17:72766685-72772506	ENSG00000109065_NAT9_17:72766685-72772506
NBEA	ENSG00000172915	13:35516423-36247159	ENSG00000172915_NBEA_13:35516423-36247159
NBEAL2	ENSG00000160796	3:47021172-47051193	ENSG00000160796_NBEAL2_3:47021172-47051193
NBL1	ENSG00000158747	1:19967047-19984945	ENSG00000158747_NBL1_1:19967047-19984945
NBN	ENSG00000104320	8:90945563-91015456	ENSG00000104320_NBN_8:90945563-91015456
NCBP2	ENSG00000114503	3:196662272-196669468	ENSG00000114503_NCBP2_3:196662272-196669468
NCL	ENSG00000115053	2:232318241-232348352	ENSG00000115053_NCL_2:232318241-232348352
NCOA1	ENSG00000084676	2:24714782-24993571	ENSG00000084676_NCOA1_2:24714782-24993571
NCOA2	ENSG00000140396	8:71021996-71316040	ENSG00000140396_NCOA2_8:71021996-71316040
NCOA3	ENSG00000124151	20:46130600-46285621	ENSG00000124151_NCOA3_20:46130600-46285621
NCOA4			ambiguous nomenclature
NCOA6	ENSG00000198646	20:33284721-33413452	ENSG00000198646_NCOA6_20:33284721-33413452
NCOA7	ENSG00000111912	6:126102306-126252266	ENSG00000111912_NCOA7_6:126102306-126252266
NCOR1	ENSG00000141027	17:15932470-16121499	ENSG00000141027_NCOR1_17:15932470-16121499
NCOR2	ENSG00000196498	12:124808960-125052135	ENSG00000196498_NCOR2_12:124808960-125052135
NDC80	ENSG00000080986	18:2571509-2616634	ENSG00000080986_NDC80_18:2571509-2616634
NDEL1	ENSG00000166579	17:8316448-8393729	ENSG00000166579_NDEL1_17:8316448-8393729
NDUFA13	ENSG00000186010	19:19626544-19644285	ENSG00000186010_NDUFA13_19:19626544-19644285
NEDD4	ENSG00000069869	15:56119119-56285944	ENSG00000069869_NEDD4_15:56119119-56285944
NEDD4L	ENSG00000049759	18:55711598-56068772	ENSG00000049759_NEDD4L_18:55711598-56068772
NEFL	ENSG00000104725	8:24808467-24814624	ENSG00000104725_NEFL_8:24808467-24814624
NEFM	ENSG00000104722	8:24770524-24776607	ENSG00000104722_NEFM_8:24770524-24776607
NEIL3	ENSG00000109674	4:178230989-178284097	ENSG00000109674_NEIL3_4:178230989-178284097
NEO1	ENSG00000067141	15:73344050-73597547	ENSG00000067141_NEO1_15:73344050-73597547
NEUROD1	ENSG00000162992	2:182537814-182545603	ENSG00000162992_NEUROD1_2:182537814-182545603
NEUROD2	ENSG00000171532	17:37759788-37766030	ENSG00000171532_NEUROD2_17:37759788-37766030
NEUROD4	ENSG00000123307	12:55413728-55423798	ENSG00000123307_NEUROD4_12:55413728-55423798
NEUROD6	ENSG00000164600	7:31377074-31380508	ENSG00000164600_NEUROD6_7:31377074-31380508
NFAT5	ENSG00000102908	16:69598996-69738569	ENSG00000102908_NFAT5_16:69598996-69738569
NFATC1	ENSG00000131196	18:77155855-77289325	ENSG00000131196_NFATC1_18:77155855-77289325
NFATC2	ENSG00000101096	20:50003493-50179370	ENSG00000101096_NFATC2_20:50003493-50179370
NFATC3	ENSG00000072736	16:68118653-68263162	ENSG00000072736_NFATC3_16:68118653-68263162
NFATC4	ENSG00000100968	14:24834878-24848810	ENSG00000100968_NFATC4_14:24834878-24848810
NFE2L1	ENSG00000082641	17:46125690-46138849	ENSG00000082641_NFE2L1_17:46125690-46138849
NFE2L2	ENSG00000116044	2:178092322-178257425	ENSG00000116044_NFE2L2_2:178092322-178257425
NFE2L3	ENSG00000050344	7:26191859-26226745	ENSG00000050344_NFE2L3_7:26191859-26226745
NFIA	ENSG00000162599	1:61330930-61928465	ENSG00000162599_NFIA_1:61330930-61928465
NFIB	ENSG00000147862	9:14081841-14398982	ENSG00000147862_NFIB_9:14081841-14398982
NFIC	ENSG00000141905	19:3359560-3469215	ENSG00000141905_NFIC_19:3359560-3469215
NFIL3	ENSG00000165030	9:94171326-94186144	ENSG00000165030_NFIL3_9:94171326-94186144
NFIX	ENSG00000008441	19:13106421-13209610	ENSG00000008441_NFIX_19:13106421-13209610
NFKB1	ENSG00000109320	4:103422485-103538459	ENSG00000109320_NFKB1_4:103422485-103538459
NFKB2	ENSG00000077150	10:104153866-104162281	ENSG00000077150_NFKB2_10:104153866-104162281
NFKBIA	ENSG00000100906	14:35870716-35873955	ENSG00000100906_NFKBIA_14:35870716-35873955
NFKBIB	ENSG00000104825	19:39390339-39399533	ENSG00000104825_NFKBIB_19:39390339-39399533
NFKBID	ENSG00000167604	19:36378554-36393205	ENSG00000167604_NFKBID_19:36378554-36393205
NFKBIE	ENSG00000146232	6:44225902-44233500	ENSG00000146232_NFKBIE_6:44225902-44233500
NFKBIL1			ambiguous nomenclature
NFKBIZ	ENSG00000144802	3:101546834-101579866	ENSG00000144802_NFKBIZ_3:101546834-101579866
NFRKB	ENSG00000170322	11:129733530-129765485	ENSG00000170322_NFRKB_11:129733530-129765485
NFX1	ENSG00000086102	9:33290508-33371155	ENSG00000086102_NFX1_9:33290508-33371155
NFXL1	ENSG00000170448	4:47849256-47916653	ENSG00000170448_NFXL1_4:47849256-47916653
NFYA	ENSG00000001167	6:41040683-41067715	ENSG00000001167_NFYA_6:41040683-41067715
NFYB	ENSG00000120837	12:104510854-104532067	ENSG00000120837_NFYB_12:104510854-104532067
NFYC	ENSG00000066136	1:41157319-41237275	ENSG00000066136_NFYC_1:41157319-41237275
NHLH1	ENSG00000171786	1:160336856-160342638	ENSG00000171786_NHLH1_1:160336856-160342638
NIN	ENSG00000100503	14:51186480-51297839	ENSG00000100503_NIN_14:51186480-51297839
NIPBL	ENSG00000164190	5:36876860-37066515	ENSG00000164190_NIPBL_5:36876860-37066515
NKAP	ENSG00000101882	X:119059013-119077735	ENSG00000101882_NKAP_X:119059013-119077735
NKRF	ENSG00000186416	X:118722299-118739858	ENSG00000186416_NKRF_X:118722299-118739858
NKX2-2	ENSG00000125820	20:21491647-21494664	ENSG00000125820_NKX2-2_20:21491647-21494664
NKX2-5	ENSG00000183072	5:172659111-172662360	ENSG00000183072_NKX2-5_5:172659111-172662360
NKX3-1	ENSG00000167034	8:23536205-23540440	ENSG00000167034_NKX3-1_8:23536205-23540440
NKX3-2	ENSG00000109705	4:13542453-13546674	ENSG00000109705_NKX3-2_4:13542453-13546674
NKX6-2	ENSG00000148826	10:134598296-134599556	ENSG00000148826_NKX6-2_10:134598296-134599556
NLE1	ENSG00000073536	17:33455771-33469334	ENSG00000073536_NLE1_17:33455771-33469334
NLRC5	ENSG00000140853	16:57023396-57117443	ENSG00000140853_NLRC5_16:57023396-57117443
NME2	ENSG00000011052	17:49230950-49249105	ENSG00000011052_NME2_17:49230950-49249105
NMI	ENSG00000123609	2:152126978-152146571	ENSG00000123609_NMI_2:152126978-152146571
NNMT	ENSG00000166741	11:114128508-114184007	ENSG00000166741_NNMT_11:114128508-114184007
NOC2L	ENSG00000188976	1:879583-894689	ENSG00000188976_NOC2L_1:879583-894689
NOL6	ENSG00000165271	9:33461438-33473928	ENSG00000165271_NOL6_9:33461438-33473928
NOLC1	ENSG00000166197	10:103911932-103923627	ENSG00000166197_NOLC1_10:103911932-103923627
NONO	ENSG00000147140	X:70503041-70521018	ENSG00000147140_NONO_X:70503041-70521018
NOSTRIN			ambiguous nomenclature
NOTCH1	ENSG00000148400	9:139388895-139440314	ENSG00000148400_NOTCH1_9:139388895-139440314
NOTCH2	ENSG00000134250	1:120454175-120612240	ENSG00000134250_NOTCH2_1:120454175-120612240
NOTCH3	ENSG00000074181	19:15270443-15311792	ENSG00000074181_NOTCH3_19:15270443-15311792
NOTCH4			ambiguous nomenclature
NOVA1	ENSG00000139910	14:26912298-27066960	ENSG00000139910_NOVA1_14:26912298-27066960
NPAS1	ENSG00000130751	19:47523076-47549033	ENSG00000130751_NPAS1_19:47523076-47549033
NPAS2	ENSG00000170485	2:101436613-101613291	ENSG00000170485_NPAS2_2:101436613-101613291
NPAS3	ENSG00000151322	14:33404138-34273382	ENSG00000151322_NPAS3_14:33404138-34273382
NPAS4	ENSG00000174576	11:66188474-66194178	ENSG00000174576_NPAS4_11:66188474-66194178
NPAT	ENSG00000149308	11:108027941-108093369	ENSG00000149308_NPAT_11:108027941-108093369
NPM1	ENSG00000181163	5:170814119-170838141	ENSG00000181163_NPM1_5:170814119-170838141
NR0B1	ENSG00000169297	X:30322322-30327715	ENSG00000169297_NR0B1_X:30322322-30327715
NR1D1	ENSG00000126368	17:38249039-38256978	ENSG00000126368_NR1D1_17:38249039-38256978
NR1D2	ENSG00000174738	3:23986750-24022109	ENSG00000174738_NR1D2_3:23986750-24022109
NR1H2	ENSG00000131408	19:50832909-50886239	ENSG00000131408_NR1H2_19:50832909-50886239
NR1H3	ENSG00000025434	11:47269850-47290396	ENSG00000025434_NR1H3_11:47269850-47290396
NR2C1	ENSG00000120798	12:95414004-95467479	ENSG00000120798_NR2C1_12:95414004-95467479
NR2C2	ENSG00000177463	3:14989090-15095107	ENSG00000177463_NR2C2_3:14989090-15095107
NR2E1	ENSG00000112333	6:108487261-108510013	ENSG00000112333_NR2E1_6:108487261-108510013
NR2F1	ENSG00000175745	5:92919042-92930321	ENSG00000175745_NR2F1_5:92919042-92930321
NR2F2	ENSG00000185551	15:96869166-96883492	ENSG00000185551_NR2F2_15:96869166-96883492
NR2F6	ENSG00000160113	19:17342691-17356749	ENSG00000160113_NR2F6_19:17342691-17356749
NR3C1	ENSG00000113580	5:142657495-142815077	ENSG00000113580_NR3C1_5:142657495-142815077
NR3C2	ENSG00000151623	4:148999912-149365850	ENSG00000151623_NR3C2_4:148999912-149365850
NR4A1	ENSG00000123358	12:52416615-52453291	ENSG00000123358_NR4A1_12:52416615-52453291
NR4A2	ENSG00000153234	2:157180943-157198860	ENSG00000153234_NR4A2_2:157180943-157198860
NR4A3	ENSG00000119508	9:102584136-102629173	ENSG00000119508_NR4A3_9:102584136-102629173
NR5A2	ENSG00000116833	1:199996729-200146552	ENSG00000116833_NR5A2_1:199996729-200146552
NRARP	ENSG00000198435	9:140194082-140196703	ENSG00000198435_NRARP_9:140194082-140196703
NRBF2	ENSG00000148572	10:64893049-64914783	ENSG00000148572_NRBF2_10:64893049-64914783
NRBP1	ENSG00000115216	2:27650656-27665126	ENSG00000115216_NRBP1_2:27650656-27665126
NRF1	ENSG00000106459	7:129251554-129396922	ENSG00000106459_NRF1_7:129251554-129396922
NRG1	ENSG00000157168	8:31496901-32622548	ENSG00000157168_NRG1_8:31496901-32622548
NRG2	ENSG00000158458	5:139226363-139422884	ENSG00000158458_NRG2_5:139226363-139422884
NRIP1	ENSG00000180530	21:16333555-16437321	ENSG00000180530_NRIP1_21:16333555-16437321
NRIP2	ENSG00000053702	12:2934513-2944710	ENSG00000053702_NRIP2_12:2934513-2944710
NRIP3	ENSG00000175352	11:9002122-9025596	ENSG00000175352_NRIP3_11:9002122-9025596
NRL	ENSG00000129535	14:24549315-24584223	ENSG00000129535_NRL_14:24549315-24584223
NSD1	ENSG00000165671	5:176560025-176727216	ENSG00000165671_NSD1_5:176560025-176727216
NSMAF	ENSG00000035681	8:59496062-59572403	ENSG00000035681_NSMAF_8:59496062-59572403
NTHL1	ENSG00000065057	16:2089815-2097867	ENSG00000065057_NTHL1_16:2089815-2097867
NUFIP1	ENSG00000083635	13:45513383-45563618	ENSG00000083635_NUFIP1_13:45513383-45563618
NUMA1	ENSG00000137497	11:71713909-71791739	ENSG00000137497_NUMA1_11:71713909-71791739
NUP37	ENSG00000075188	12:102467966-102513902	ENSG00000075188_NUP37_12:102467966-102513902
NUP98	ENSG00000110713	11:3692312-3819022	ENSG00000110713_NUP98_11:3692312-3819022
NUPR1	ENSG00000176046	16:28548605-28550495	ENSG00000176046_NUPR1_16:28548605-28550495
NUSAP1	ENSG00000137804	15:41624891-41673248	ENSG00000137804_NUSAP1_15:41624891-41673248
ODF2	ENSG00000136811	9:131217464-131263571	ENSG00000136811_ODF2_9:131217464-131263571
OGG1	ENSG00000114026	3:9791627-9829903	ENSG00000114026_OGG1_3:9791627-9829903
OLIG1	ENSG00000184221	21:34442449-34444726	ENSG00000184221_OLIG1_21:34442449-34444726
OLIG2	ENSG00000205927	21:34398152-34401504	ENSG00000205927_OLIG2_21:34398152-34401504
ONECUT2	ENSG00000119547	18:55102916-55158529	ENSG00000119547_ONECUT2_18:55102916-55158529
OPTN	ENSG00000123240	10:13141448-13180291	ENSG00000123240_OPTN_10:13141448-13180291
OSR2	ENSG00000164920	8:99956630-99964332	ENSG00000164920_OSR2_8:99956630-99964332
OSTF1	ENSG00000134996	9:77703458-77762181	ENSG00000134996_OSTF1_9:77703458-77762181
OTP	ENSG00000171540	5:76924537-76935513	ENSG00000171540_OTP_5:76924537-76935513
OTX1	ENSG00000115507	2:63277191-63284971	ENSG00000115507_OTX1_2:63277191-63284971
OTX2	ENSG00000165588	14:57267424-57277197	ENSG00000165588_OTX2_14:57267424-57277197
PA2G4	ENSG00000170515	12:56498102-56507691	ENSG00000170515_PA2G4_12:56498102-56507691
PABPC1	ENSG00000070756	8:101698043-101735037	ENSG00000070756_PABPC1_8:101698043-101735037
PABPC4	ENSG00000090621	1:40026487-40042462	ENSG00000090621_PABPC4_1:40026487-40042462
PABPN1	ENSG00000100836	14:23790497-23795394	ENSG00000100836_PABPN1_14:23790497-23795394
PAFAH1B1	ENSG00000007168	17:2496503-2588909	ENSG00000007168_PAFAH1B1_17:2496503-2588909
PAK1IP1	ENSG00000111845	6:10694927-10710015	ENSG00000111845_PAK1IP1_6:10694927-10710015
PARN	ENSG00000140694	16:14529557-14726585	ENSG00000140694_PARN_16:14529557-14726585
PARP1	ENSG00000143799	1:226548391-226595780	ENSG00000143799_PARP1_1:226548391-226595780
PARP12	ENSG00000059378	7:139723543-139763521	ENSG00000059378_PARP12_7:139723543-139763521
PARP2	ENSG00000129484	14:20811740-20826064	ENSG00000129484_PARP2_14:20811740-20826064
PARP3	ENSG00000041880	3:51976360-51982883	ENSG00000041880_PARP3_3:51976360-51982883
PARP4	ENSG00000102699	13:24995063-25086948	ENSG00000102699_PARP4_13:24995063-25086948
PATZ1	ENSG00000100105	22:31721789-31742218	ENSG00000100105_PATZ1_22:31721789-31742218
PAWR	ENSG00000177425	12:79968758-80084877	ENSG00000177425_PAWR_12:79968758-80084877
PAX1	ENSG00000125813	20:21686296-21696620	ENSG00000125813_PAX1_20:21686296-21696620
PAX3	ENSG00000135903	2:223064606-223163715	ENSG00000135903_PAX3_2:223064606-223163715
PAX6	ENSG00000007372	11:31806339-31839509	ENSG00000007372_PAX6_11:31806339-31839509
PAX7	ENSG00000009709	1:18957499-19075360	ENSG00000009709_PAX7_1:18957499-19075360
PAX8	ENSG00000125618	2:113973573-114036527	ENSG00000125618_PAX8_2:113973573-114036527
PAXIP1	ENSG00000157212	7:154735396-154794794	ENSG00000157212_PAXIP1_7:154735396-154794794
PBRM1	ENSG00000163939	3:52579367-52719933	ENSG00000163939_PBRM1_3:52579367-52719933
PBX1			ambiguous nomenclature
PBX2			ambiguous nomenclature
PBX3			ambiguous nomenclature
PBX4	ENSG00000105717	19:19672521-19729725	ENSG00000105717_PBX4_19:19672521-19729725
PBXIP1	ENSG00000163346	1:154916551-154928599	ENSG00000163346_PBXIP1_1:154916551-154928599
PCBD1	ENSG00000166228	10:72642036-72648541	ENSG00000166228_PCBD1_10:72642036-72648541
PCBP1	ENSG00000169564	2:70314584-70316332	ENSG00000169564_PCBP1_2:70314584-70316332
PCBP2	ENSG00000197111	12:53835524-53874946	ENSG00000197111_PCBP2_12:53835524-53874946
PCBP3	ENSG00000183570	21:47063607-47362368	ENSG00000183570_PCBP3_21:47063607-47362368
PCBP4	ENSG00000090097	3:51991469-52002426	ENSG00000090097_PCBP4_3:51991469-52002426
PCGF1	ENSG00000115289	2:74732169-74735707	ENSG00000115289_PCGF1_2:74732169-74735707
PCGF2	ENSG00000056661	17:36890149-36906070	ENSG00000056661_PCGF2_17:36890149-36906070
PCGF3	ENSG00000185619	4:699536-764428	ENSG00000185619_PCGF3_4:699536-764428
PCGF6	ENSG00000156374	10:105062552-105110891	ENSG00000156374_PCGF6_10:105062552-105110891
PCID2	ENSG00000126226	13:113831890-113863029	ENSG00000126226_PCID2_13:113831890-113863029
PCNA	ENSG00000132646	20:5095598-5107272	ENSG00000132646_PCNA_20:5095598-5107272
PDCD2	ENSG00000071994	6:170884382-170893780	ENSG00000071994_PDCD2_6:170884382-170893780
PDCD5	ENSG00000105185	19:33071973-33078358	ENSG00000105185_PDCD5_19:33071973-33078358
PDLIM1	ENSG00000107438	10:96997328-97050781	ENSG00000107438_PDLIM1_10:96997328-97050781
PDS5B	ENSG00000083642	13:33160563-33352157	ENSG00000083642_PDS5B_13:33160563-33352157
PEG3	ENSG00000198300	19:57321444-57352096	ENSG00000198300_PEG3_19:57321444-57352096
PER1	ENSG00000179094	17:8043789-8059824	ENSG00000179094_PER1_17:8043789-8059824
PER2	ENSG00000132326	2:239152678-239198743	ENSG00000132326_PER2_2:239152678-239198743
PER3	ENSG00000049246	1:7844379-7905237	ENSG00000049246_PER3_1:7844379-7905237
PEX14	ENSG00000142655	1:10532344-10690815	ENSG00000142655_PEX14_1:10532344-10690815
PEX7	ENSG00000112357	6:137143716-137235075	ENSG00000112357_PEX7_6:137143716-137235075
PFDN1	ENSG00000113068	5:139624623-139682706	ENSG00000113068_PFDN1_5:139624623-139682706
PFDN5	ENSG00000123349	12:53689074-53693234	ENSG00000123349_PFDN5_12:53689074-53693234
PGR	ENSG00000082175	11:100900354-101001255	ENSG00000082175_PGR_11:100900354-101001255
PGS1	ENSG00000087157	17:76374720-76421195	ENSG00000087157_PGS1_17:76374720-76421195
PHACTR1	ENSG00000112137	6:12717892-13288645	ENSG00000112137_PHACTR1_6:12717892-13288645
PHACTR2	ENSG00000112419	6:143857981-144152322	ENSG00000112419_PHACTR2_6:143857981-144152322
PHB	ENSG00000167085	17:47481413-47492246	ENSG00000167085_PHB_17:47481413-47492246
PHB2			ambiguous nomenclature
PHC1	ENSG00000111752	12:9066491-9094063	ENSG00000111752_PHC1_12:9066491-9094063
PHC2	ENSG00000134686	1:33789223-33896653	ENSG00000134686_PHC2_1:33789223-33896653
PHC3	ENSG00000173889	3:169804519-169899537	ENSG00000173889_PHC3_3:169804519-169899537
PHF1			ambiguous nomenclature
PHF10	ENSG00000130024	6:170104000-170124151	ENSG00000130024_PHF10_6:170104000-170124151
PHF11	ENSG00000136147	13:50069745-50103123	ENSG00000136147_PHF11_13:50069745-50103123
PHF12	ENSG00000109118	17:27232267-27278789	ENSG00000109118_PHF12_17:27232267-27278789
PHF14	ENSG00000106443	7:11013498-11209250	ENSG00000106443_PHF14_7:11013498-11209250
PHF16	ENSG00000271363	HG29	ENSG00000271363_PHF16_HG29_PATCH:46771867-46920676
PHF2	ENSG00000197724	9:96338688-96441869	ENSG00000197724_PHF2_9:96338688-96441869
PHF20	ENSG00000025293	20:34359895-34538303	ENSG00000025293_PHF20_20:34359895-34538303
PHF20L1	ENSG00000129292	8:133787617-133861052	ENSG00000129292_PHF20L1_8:133787617-133861052
PHF21A	ENSG00000135365	11:45950870-46142985	ENSG00000135365_PHF21A_11:45950870-46142985
PHF3	ENSG00000118482	6:64345724-64489229	ENSG00000118482_PHF3_6:64345724-64489229
PHF5A	ENSG00000100410	22:41855720-41864729	ENSG00000100410_PHF5A_22:41855720-41864729
PHF6	ENSG00000156531	X:133507282-133562820	ENSG00000156531_PHF6_X:133507282-133562820
PHF7	ENSG00000010318	3:52444672-52457657	ENSG00000010318_PHF7_3:52444672-52457657
PHF8			ambiguous nomenclature
PHIP	ENSG00000146247	6:79645583-79787953	ENSG00000146247_PHIP_6:79645583-79787953
PHTF1	ENSG00000116793	1:114239452-114302111	ENSG00000116793_PHTF1_1:114239452-114302111
PHTF2	ENSG00000006576	7:77428121-77586818	ENSG00000006576_PHTF2_7:77428121-77586818
PIAS1	ENSG00000033800	15:68346516-68483096	ENSG00000033800_PIAS1_15:68346516-68483096
PIAS2			ambiguous nomenclature
PIAS3			ambiguous nomenclature
PIAS4	ENSG00000105229	19:4007643-4039384	ENSG00000105229_PIAS4_19:4007643-4039384
PIK3R4	ENSG00000196455	3:130397778-130465673	ENSG00000196455_PIK3R4_3:130397778-130465673
PIN1	ENSG00000127445	19:9945932-9960358	ENSG00000127445_PIN1_19:9945932-9960358
PIR	ENSG00000087842	X:15402920-15511687	ENSG00000087842_PIR_X:15402920-15511687
PITX1	ENSG00000069011	5:134363424-134370503	ENSG00000069011_PITX1_5:134363424-134370503
PKNOX1	ENSG00000160199	21:44394619-44453691	ENSG00000160199_PKNOX1_21:44394619-44453691
PKNOX2	ENSG00000165495	11:125034582-125303285	ENSG00000165495_PKNOX2_11:125034582-125303285
PLA2G6	ENSG00000184381	22:38507501-38601697	ENSG00000184381_PLA2G6_22:38507501-38601697
PLAA	ENSG00000137055	9:26904080-26947461	ENSG00000137055_PLAA_9:26904080-26947461
PLAG1	ENSG00000181690	8:57073462-57123883	ENSG00000181690_PLAG1_8:57073462-57123883
PLAGL1	ENSG00000118495	6:144261436-144385735	ENSG00000118495_PLAGL1_6:144261436-144385735
PLAGL2	ENSG00000126003	20:30780305-30795594	ENSG00000126003_PLAGL2_20:30780305-30795594
PLRG1	ENSG00000171566	4:155456157-155471587	ENSG00000171566_PLRG1_4:155456157-155471587
PLXNA1	ENSG00000114554	3:126707436-126756235	ENSG00000114554_PLXNA1_3:126707436-126756235
PLXNA2	ENSG00000076356	1:208195586-208417665	ENSG00000076356_PLXNA2_1:208195586-208417665
PLXNA3			ambiguous nomenclature
PLXNB1	ENSG00000164050	3:48445260-48471594	ENSG00000164050_PLXNB1_3:48445260-48471594
PLXNB2	ENSG00000196576	22:50713407-50746056	ENSG00000196576_PLXNB2_22:50713407-50746056
PLXNC1	ENSG00000136040	12:94542498-94701451	ENSG00000136040_PLXNC1_12:94542498-94701451
PLXND1	ENSG00000004399	3:129274017-129325661	ENSG00000004399_PLXND1_3:129274017-129325661
PMF1	ENSG00000160783	1:156182783-156212874	ENSG00000160783_PMF1_1:156182783-156212874
PML	ENSG00000140464	15:74287013-74340153	ENSG00000140464_PML_15:74287013-74340153
PMS1	ENSG00000064933	2:190649106-190742355	ENSG00000064933_PMS1_2:190649106-190742355
PNMT	ENSG00000141744	17:37824233-37826728	ENSG00000141744_PNMT_17:37824233-37826728
POGZ	ENSG00000143442	1:151375199-151431941	ENSG00000143442_POGZ_1:151375199-151431941
POLA1	ENSG00000101868	X:24712035-25015103	ENSG00000101868_POLA1_X:24712035-25015103
POLD1	ENSG00000062822	19:50887460-50921273	ENSG00000062822_POLD1_19:50887460-50921273
POLD3	ENSG00000077514	11:74204895-74380162	ENSG00000077514_POLD3_11:74204895-74380162
POLDIP3	ENSG00000100227	22:42979726-43010968	ENSG00000100227_POLDIP3_22:42979726-43010968
POLE	ENSG00000177084	12:133200347-133263951	ENSG00000177084_POLE_12:133200347-133263951
POLE2	ENSG00000100479	14:50110272-50155140	ENSG00000100479_POLE2_14:50110272-50155140
POLE3	ENSG00000148229	9:116169514-116172952	ENSG00000148229_POLE3_9:116169514-116172952
POLG	ENSG00000140521	15:89859533-89878092	ENSG00000140521_POLG_15:89859533-89878092
POLR1E	ENSG00000137054	9:37485931-37503694	ENSG00000137054_POLR1E_9:37485931-37503694
POLR2A	ENSG00000181222	17:7387684-7417933	ENSG00000181222_POLR2A_17:7387684-7417933
POLR2B	ENSG00000047315	4:57843887-57897334	ENSG00000047315_POLR2B_4:57843887-57897334
POLR2C	ENSG00000102978	16:57496298-57505922	ENSG00000102978_POLR2C_16:57496298-57505922
POLR2E	ENSG00000099817	19:1086593-1095598	ENSG00000099817_POLR2E_19:1086593-1095598
POLR2F	ENSG00000100142	22:38348613-38437922	ENSG00000100142_POLR2F_22:38348613-38437922
POLR2I	ENSG00000105258	19:36604611-36606248	ENSG00000105258_POLR2I_19:36604611-36606248
POLR2J	ENSG00000005075	7:102113564-102119354	ENSG00000005075_POLR2J_7:102113564-102119354
POLR2K	ENSG00000147669	8:101162811-101166230	ENSG00000147669_POLR2K_8:101162811-101166230
POLR3C			ambiguous nomenclature
POLR3D	ENSG00000168495	8:22102616-22112113	ENSG00000168495_POLR3D_8:22102616-22112113
POLR3E	ENSG00000058600	16:22308729-22346424	ENSG00000058600_POLR3E_16:22308729-22346424
POLR3F	ENSG00000132664	20:18447770-18465287	ENSG00000132664_POLR3F_20:18447770-18465287
POLR3G	ENSG00000113356	5:89767564-89810370	ENSG00000113356_POLR3G_5:89767564-89810370
POLR3K	ENSG00000161980	16:96406-103628	ENSG00000161980_POLR3K_16:96406-103628
POLRMT	ENSG00000099821	19:617222-633597	ENSG00000099821_POLRMT_19:617222-633597
POU2F1	ENSG00000143190	1:167190065-167396582	ENSG00000143190_POU2F1_1:167190065-167396582
POU2F2	ENSG00000028277	19:42590262-42700737	ENSG00000028277_POU2F2_19:42590262-42700737
POU3F1	ENSG00000185668	1:38509522-38512450	ENSG00000185668_POU3F1_1:38509522-38512450
POU3F2	ENSG00000184486	6:99282579-99286660	ENSG00000184486_POU3F2_6:99282579-99286660
POU3F3	ENSG00000198914	2:105471968-105476929	ENSG00000198914_POU3F3_2:105471968-105476929
POU3F4	ENSG00000196767	X:82763268-82764775	ENSG00000196767_POU3F4_X:82763268-82764775
POU4F1	ENSG00000152192	13:79172496-79177673	ENSG00000152192_POU4F1_13:79172496-79177673
POU6F1	ENSG00000184271	12:51580718-51611477	ENSG00000184271_POU6F1_12:51580718-51611477
PPAN	ENSG00000130810	19:10216964-10225414	ENSG00000130810_PPAN_19:10216964-10225414
PPARA	ENSG00000186951	22:46546423-46639653	ENSG00000186951_PPARA_22:46546423-46639653
PPARD	ENSG00000112033	6:35310334-35395968	ENSG00000112033_PPARD_6:35310334-35395968
PPARG	ENSG00000132170	3:12328866-12475855	ENSG00000132170_PPARG_3:12328866-12475855
PPARGC1A	ENSG00000109819	4:23756663-23905712	ENSG00000109819_PPARGC1A_4:23756663-23905712
PPARGC1B	ENSG00000155846	5:149109860-149234585	ENSG00000155846_PPARGC1B_5:149109860-149234585
PPFIA2	ENSG00000139220	12:81652044-82153332	ENSG00000139220_PPFIA2_12:81652044-82153332
PPFIBP2	ENSG00000166387	11:7534528-7678358	ENSG00000166387_PPFIBP2_11:7534528-7678358
PPIE	ENSG00000084072	1:40157853-40229586	ENSG00000084072_PPIE_1:40157853-40229586
PPP1R10			ambiguous nomenclature
PPP1R12B	ENSG00000077157	1:202317826-202561834	ENSG00000077157_PPP1R12B_1:202317826-202561834
PPP1R13B	ENSG00000088808	14:104200088-104313927	ENSG00000088808_PPP1R13B_14:104200088-104313927
PPP1R13L	ENSG00000104881	19:45882891-45909607	ENSG00000104881_PPP1R13L_19:45882891-45909607
PPP1R16B	ENSG00000101445	20:37434347-37551667	ENSG00000101445_PPP1R16B_20:37434347-37551667
PPP2R2A	ENSG00000221914	8:26149006-26230196	ENSG00000221914_PPP2R2A_8:26149006-26230196
PPP2R2B	ENSG00000156475	5:145967935-146464347	ENSG00000156475_PPP2R2B_5:145967935-146464347
PPP2R2D			ambiguous nomenclature
PPP2R4	ENSG00000119383	9:131873228-131911225	ENSG00000119383_PPP2R4_9:131873228-131911225
PPP3R1	ENSG00000221823	2:68405988-68483369	ENSG00000221823_PPP3R1_2:68405988-68483369
PPRC1	ENSG00000148840	10:103892786-103910082	ENSG00000148840_PPRC1_10:103892786-103910082
PQBP1			ambiguous nomenclature
PRCC	ENSG00000143294	1:156720401-156770607	ENSG00000143294_PRCC_1:156720401-156770607
PRDM1	ENSG00000057657	6:106534194-106557814	ENSG00000057657_PRDM1_6:106534194-106557814
PRDM10	ENSG00000170325	11:129769600-129872730	ENSG00000170325_PRDM10_11:129769600-129872730
PRDM16	ENSG00000142611	1:2985731-3355185	ENSG00000142611_PRDM16_1:2985731-3355185
PRDM2	ENSG00000116731	1:14026692-14151574	ENSG00000116731_PRDM2_1:14026692-14151574
PRDM4	ENSG00000110851	12:108126642-108155049	ENSG00000110851_PRDM4_12:108126642-108155049
PRDM5	ENSG00000138738	4:121606073-121844025	ENSG00000138738_PRDM5_4:121606073-121844025
PRDM8	ENSG00000152784	4:81105032-81125483	ENSG00000152784_PRDM8_4:81105032-81125483
PREB	ENSG00000138073	2:27353623-27357543	ENSG00000138073_PREB_2:27353623-27357543
PRKAR1B	ENSG00000188191	7:588833-767287	ENSG00000188191_PRKAR1B_7:588833-767287
PRKCZ	ENSG00000067606	1:1981908-2116834	ENSG00000067606_PRKCZ_1:1981908-2116834
PRKRIR	ENSG00000137492	11:76060999-76092015	ENSG00000137492_PRKRIR_11:76060999-76092015
PROSC	ENSG00000147471	8:37620110-37637283	ENSG00000147471_PROSC_8:37620110-37637283
PROX1	ENSG00000117707	1:214156523-214214595	ENSG00000117707_PROX1_1:214156523-214214595
PRPF19	ENSG00000110107	11:60658201-60674060	ENSG00000110107_PRPF19_11:60658201-60674060
PRPF40A	ENSG00000196504	2:153508106-153574511	ENSG00000196504_PRPF40A_2:153508106-153574511
PRPF6	ENSG00000101161	20:62612487-62664453	ENSG00000101161_PRPF6_20:62612487-62664453
PRPH	ENSG00000135406	12:49687034-49692465	ENSG00000135406_PRPH_12:49687034-49692465
PRR3			ambiguous nomenclature
PRRX1	ENSG00000116132	1:170631868-170708560	ENSG00000116132_PRRX1_1:170631868-170708560
PSIP1	ENSG00000164985	9:15464063-15511017	ENSG00000164985_PSIP1_9:15464063-15511017
PSMC3	ENSG00000165916	11:47440319-47447993	ENSG00000165916_PSMC3_11:47440319-47447993
PSMC3IP	ENSG00000131470	17:40724332-40729849	ENSG00000131470_PSMC3IP_17:40724332-40729849
PSMC5	ENSG00000087191	17:61904511-61909379	ENSG00000087191_PSMC5_17:61904511-61909379
PSMD10	ENSG00000101843	X:107327436-107334848	ENSG00000101843_PSMD10_X:107327436-107334848
PSMD9	ENSG00000110801	12:122326636-122356203	ENSG00000110801_PSMD9_12:122326636-122356203
PSMG4	ENSG00000180822	6:3231636-3303607	ENSG00000180822_PSMG4_6:3231636-3303607
PSPC1	ENSG00000121390	13:20248895-20357142	ENSG00000121390_PSPC1_13:20248895-20357142
PTBP1	ENSG00000011304	19:797074-812327	ENSG00000011304_PTBP1_19:797074-812327
PTBP2	ENSG00000117569	1:97187220-97289294	ENSG00000117569_PTBP2_1:97187220-97289294
PTCH1	ENSG00000185920	9:98205261-98279339	ENSG00000185920_PTCH1_9:98205261-98279339
PTGES2	ENSG00000148334	9:130882971-130890741	ENSG00000148334_PTGES2_9:130882971-130890741
PTMS	ENSG00000159335	12:6874681-6880116	ENSG00000159335_PTMS_12:6874681-6880116
PTRF	ENSG00000177469	17:40554469-40575535	ENSG00000177469_PTRF_17:40554469-40575535
PTTG1	ENSG00000164611	5:159848828-159855748	ENSG00000164611_PTTG1_5:159848828-159855748
PUF60			ambiguous nomenclature
PURA	ENSG00000185129	5:139487361-139496321	ENSG00000185129_PURA_5:139487361-139496321
PURB	ENSG00000146676	7:44915895-44924960	ENSG00000146676_PURB_7:44915895-44924960
PUS1	ENSG00000177192	12:132413744-132428406	ENSG00000177192_PUS1_12:132413744-132428406
PWP1	ENSG00000136045	12:108079508-108106944	ENSG00000136045_PWP1_12:108079508-108106944
PWP2	ENSG00000241945	21:45527170-45551063	ENSG00000241945_PWP2_21:45527170-45551063
PYCARD	ENSG00000103490	16:31212805-31214771	ENSG00000103490_PYCARD_16:31212805-31214771
PYGO1	ENSG00000171016	15:55831087-55881145	ENSG00000171016_PYGO1_15:55831087-55881145
RAB11FIP3	ENSG00000090565	16:475618-573011	ENSG00000090565_RAB11FIP3_16:475618-573011
RAB11FIP4	ENSG00000131242	17:29718641-29865236	ENSG00000131242_RAB11FIP4_17:29718641-29865236
RABEP2	ENSG00000177548	16:28915741-28947847	ENSG00000177548_RABEP2_16:28915741-28947847
RABGEF1	ENSG00000154710	7:66147150-66276451	ENSG00000154710_RABGEF1_7:66147150-66276451
RAD1	ENSG00000113456	5:34905368-34919094	ENSG00000113456_RAD1_5:34905368-34919094
RAD23A	ENSG00000179262	19:13056668-13064456	ENSG00000179262_RAD23A_19:13056668-13064456
RAD51	ENSG00000051180	15:40986971-41024354	ENSG00000051180_RAD51_15:40986971-41024354
RAD54L	ENSG00000085999	1:46713359-46744145	ENSG00000085999_RAD54L_1:46713359-46744145
RAD54L2			ambiguous nomenclature
RAE1	ENSG00000101146	20:55926065-55954267	ENSG00000101146_RAE1_20:55926065-55954267
RAI14	ENSG00000039560	5:34656341-34832732	ENSG00000039560_RAI14_5:34656341-34832732
RALY	ENSG00000125970	20:32581451-32696114	ENSG00000125970_RALY_20:32581451-32696114
RARA	ENSG00000131759	17:38465443-38513094	ENSG00000131759_RARA_17:38465443-38513094
RARB	ENSG00000077092	3:25215822-25639423	ENSG00000077092_RARB_3:25215822-25639423
RARG	ENSG00000172819	12:53604353-53626764	ENSG00000172819_RARG_12:53604353-53626764
RASIP1	ENSG00000105538	19:49223843-49243978	ENSG00000105538_RASIP1_19:49223843-49243978
RB1	ENSG00000139687	13:48877886-49056122	ENSG00000139687_RB1_13:48877886-49056122
RBAK	ENSG00000146587	7:5085451-5109119	ENSG00000146587_RBAK_7:5085451-5109119
RBBP4	ENSG00000162521	1:33116742-33151812	ENSG00000162521_RBBP4_1:33116742-33151812
RBBP7	ENSG00000102054	X:16857405-16888537	ENSG00000102054_RBBP7_X:16857405-16888537
RBCK1	ENSG00000125826	20:388141-411610	ENSG00000125826_RBCK1_20:388141-411610
RBL1			ambiguous nomenclature
RBL2	ENSG00000103479	16:53467888-53525561	ENSG00000103479_RBL2_16:53467888-53525561
RBM10			ambiguous nomenclature
RBM12	ENSG00000244462	20:34236846-34252878	ENSG00000244462_RBM12_20:34236846-34252878
RBM14	ENSG00000239306	11:66384052-66394818	ENSG00000239306_RBM14_11:66384052-66394818
RBM15	ENSG00000162775	1:110881127-110889299	ENSG00000162775_RBM15_1:110881127-110889299
RBM19	ENSG00000122965	12:114254542-114404176	ENSG00000122965_RBM19_12:114254542-114404176
RBM22	ENSG00000086589	5:150070355-150080669	ENSG00000086589_RBM22_5:150070355-150080669
RBM25	ENSG00000119707	14:73525143-73588122	ENSG00000119707_RBM25_14:73525143-73588122
RBM26	ENSG00000139746	13:79885961-79980612	ENSG00000139746_RBM26_13:79885961-79980612
RBM28	ENSG00000106344	7:127937737-127983962	ENSG00000106344_RBM28_7:127937737-127983962
RBM3			ambiguous nomenclature
RBM38	ENSG00000132819	20:55966462-55984389	ENSG00000132819_RBM38_20:55966462-55984389
RBM39	ENSG00000131051	20:34291530-34330234	ENSG00000131051_RBM39_20:34291530-34330234
RBM4	ENSG00000173933	11:66384096-66434153	ENSG00000173933_RBM4_11:66384096-66434153
RBM42	ENSG00000126254	19:36119931-36128588	ENSG00000126254_RBM42_19:36119931-36128588
RBM4B	ENSG00000173914	11:66432468-66445392	ENSG00000173914_RBM4B_11:66432468-66445392
RBM5	ENSG00000003756	3:50126340-50156454	ENSG00000003756_RBM5_3:50126340-50156454
RBM6	ENSG00000004534	3:49977439-50137478	ENSG00000004534_RBM6_3:49977439-50137478
RBM7	ENSG00000076053	11:114270751-114284925	ENSG00000076053_RBM7_11:114270751-114284925
RBM8A			ambiguous nomenclature
RBMS1	ENSG00000153250	2:161128661-161350305	ENSG00000153250_RBMS1_2:161128661-161350305
RBMS2	ENSG00000076067	12:56915712-56984745	ENSG00000076067_RBMS2_12:56915712-56984745
RBMX	ENSG00000147274	X:135930162-135962923	ENSG00000147274_RBMX_X:135930162-135962923
RBMX2	ENSG00000134597	X:129535942-129547317	ENSG00000134597_RBMX2_X:129535942-129547317
RBPJ	ENSG00000168214	4:26165076-26436541	ENSG00000168214_RBPJ_4:26165076-26436541
RBPMS	ENSG00000157110	8:30241943-30429778	ENSG00000157110_RBPMS_8:30241943-30429778
RCAN1	ENSG00000159200	21:35885439-35987441	ENSG00000159200_RCAN1_21:35885439-35987441
RCBTB2	ENSG00000136161	13:49063094-49107369	ENSG00000136161_RCBTB2_13:49063094-49107369
RCHY1	ENSG00000163743	4:76404246-76439974	ENSG00000163743_RCHY1_4:76404246-76439974
RCOR1	ENSG00000089902	14:103058997-103196913	ENSG00000089902_RCOR1_14:103058997-103196913
RCOR2	ENSG00000167771	11:63678692-63684316	ENSG00000167771_RCOR2_11:63678692-63684316
RCOR3	ENSG00000117625	1:211431718-211489727	ENSG00000117625_RCOR3_1:211431718-211489727
RECQL4	ENSG00000160957	8:145736666-145743229	ENSG00000160957_RECQL4_8:145736666-145743229
REL	ENSG00000162924	2:61108655-61158745	ENSG00000162924_REL_2:61108655-61158745
RELA	ENSG00000173039	11:65421066-65430565	ENSG00000173039_RELA_11:65421066-65430565
RELB	ENSG00000104856	19:45504687-45541452	ENSG00000104856_RELB_19:45504687-45541452
REPIN1	ENSG00000214022	7:150065277-150071133	ENSG00000214022_REPIN1_7:150065277-150071133
RERE	ENSG00000142599	1:8412456-8877702	ENSG00000142599_RERE_1:8412456-8877702
REST	ENSG00000084093	4:57774074-57802010	ENSG00000084093_REST_4:57774074-57802010
REV3L	ENSG00000009413	6:111620233-111804918	ENSG00000009413_REV3L_6:111620233-111804918
REXO1	ENSG00000079313	19:1815247-1848452	ENSG00000079313_REXO1_19:1815247-1848452
REXO4			ambiguous nomenclature
RFC1	ENSG00000035928	4:39289075-39367995	ENSG00000035928_RFC1_4:39289075-39367995
RFWD3	ENSG00000168411	16:74655291-74700779	ENSG00000168411_RFWD3_16:74655291-74700779
RFX1	ENSG00000132005	19:14072349-14117851	ENSG00000132005_RFX1_19:14072349-14117851
RFX2	ENSG00000087903	19:5993174-6199583	ENSG00000087903_RFX2_19:5993174-6199583
RFX3	ENSG00000080298	9:3218296-3526004	ENSG00000080298_RFX3_9:3218296-3526004
RFX4	ENSG00000111783	12:106976684-107156581	ENSG00000111783_RFX4_12:106976684-107156581
RFX5	ENSG00000143390	1:151313115-151319833	ENSG00000143390_RFX5_1:151313115-151319833
RFXANK	ENSG00000064490	19:19303007-19312678	ENSG00000064490_RFXANK_19:19303007-19312678
RFXAP	ENSG00000133111	13:37393360-37403241	ENSG00000133111_RFXAP_13:37393360-37403241
RING1			ambiguous nomenclature
RLF	ENSG00000117000	1:40627044-40706593	ENSG00000117000_RLF_1:40627044-40706593
RNF10	ENSG00000022840	12:120971282-121015397	ENSG00000022840_RNF10_12:120971282-121015397
RNF103	ENSG00000239305	2:86830515-86850989	ENSG00000239305_RNF103_2:86830515-86850989
RNF11	ENSG00000123091	1:51701942-51739127	ENSG00000123091_RNF11_1:51701942-51739127
RNF111	ENSG00000157450	15:59157373-59389618	ENSG00000157450_RNF111_15:59157373-59389618
RNF112	ENSG00000128482	17:19314437-19320589	ENSG00000128482_RNF112_17:19314437-19320589
RNF121	ENSG00000137522	11:71639746-71708643	ENSG00000137522_RNF121_11:71639746-71708643
RNF122	ENSG00000133874	8:33405272-33424643	ENSG00000133874_RNF122_8:33405272-33424643
RNF123	ENSG00000164068	3:49726931-49758962	ENSG00000164068_RNF123_3:49726931-49758962
RNF125	ENSG00000101695	18:29598334-29653176	ENSG00000101695_RNF125_18:29598334-29653176
RNF126	ENSG00000070423	19:647525-663277	ENSG00000070423_RNF126_19:647525-663277
RNF128	ENSG00000133135	X:105937023-106040223	ENSG00000133135_RNF128_X:105937023-106040223
RNF13	ENSG00000082996	3:149530494-149679926	ENSG00000082996_RNF13_3:149530494-149679926
RNF130	ENSG00000113269	5:179338650-179499118	ENSG00000113269_RNF130_5:179338650-179499118
RNF138	ENSG00000134758	18:29671817-29711524	ENSG00000134758_RNF138_18:29671817-29711524
RNF139	ENSG00000170881	8:125486978-125500155	ENSG00000170881_RNF139_8:125486978-125500155
RNF14	ENSG00000013561	5:141337892-141369856	ENSG00000013561_RNF14_5:141337892-141369856
RNF141	ENSG00000110315	11:10533224-10562777	ENSG00000110315_RNF141_11:10533224-10562777
RNF144A	ENSG00000151692	2:7057522-7208417	ENSG00000151692_RNF144A_2:7057522-7208417
RNF146	ENSG00000118518	6:127587754-127609712	ENSG00000118518_RNF146_6:127587754-127609712
RNF19A	ENSG00000034677	8:101269287-101348446	ENSG00000034677_RNF19A_8:101269287-101348446
RNF2	ENSG00000121481	1:185014495-185071740	ENSG00000121481_RNF2_1:185014495-185071740
RNF20	ENSG00000155827	9:104296132-104325622	ENSG00000155827_RNF20_9:104296132-104325622
RNF24	ENSG00000101236	20:3907955-3996229	ENSG00000101236_RNF24_20:3907955-3996229
RNF25	ENSG00000163481	2:219528586-219537134	ENSG00000163481_RNF25_2:219528586-219537134
RNF31	ENSG00000092098	14:24615891-24629870	ENSG00000092098_RNF31_14:24615891-24629870
RNF32	ENSG00000105982	7:156432974-156469824	ENSG00000105982_RNF32_7:156432974-156469824
RNF34			ambiguous nomenclature
RNF38	ENSG00000137075	9:36336392-36487545	ENSG00000137075_RNF38_9:36336392-36487545
RNF39			ambiguous nomenclature
RNF4	ENSG00000063978	4:2463946-2627047	ENSG00000063978_RNF4_4:2463946-2627047
RNF40	ENSG00000103549	16:30773065-30787628	ENSG00000103549_RNF40_16:30773065-30787628
RNF41	ENSG00000181852	12:56598284-56615717	ENSG00000181852_RNF41_12:56598284-56615717
RNF44	ENSG00000146083	5:175953697-175965026	ENSG00000146083_RNF44_5:175953697-175965026
RNF5			ambiguous nomenclature
RNF6	ENSG00000127870	13:26706252-26796791	ENSG00000127870_RNF6_13:26706252-26796791
RNF7	ENSG00000114125	3:141457045-141466402	ENSG00000114125_RNF7_3:141457045-141466402
RNF8	ENSG00000112130	6:37321747-37362514	ENSG00000112130_RNF8_6:37321747-37362514
RNPS1	ENSG00000205937	16:2303116-2318413	ENSG00000205937_RNPS1_16:2303116-2318413
ROCK1	ENSG00000067900	18:18526866-18691812	ENSG00000067900_ROCK1_18:18526866-18691812
ROCK2	ENSG00000134318	2:11319886-11488456	ENSG00000134318_ROCK2_2:11319886-11488456
RORA	ENSG00000069667	15:60780482-61521518	ENSG00000069667_RORA_15:60780482-61521518
RORB	ENSG00000198963	9:77112280-77308093	ENSG00000198963_RORB_9:77112280-77308093
RPA1	ENSG00000132383	17:1732995-1803376	ENSG00000132383_RPA1_17:1732995-1803376
RPL14	ENSG00000188846	3:40498782-40503861	ENSG00000188846_RPL14_3:40498782-40503861
RPL26	ENSG00000161970	17:8280837-8286531	ENSG00000161970_RPL26_17:8280837-8286531
RPL27	ENSG00000131469	17:41150289-41154976	ENSG00000131469_RPL27_17:41150289-41154976
RPL35A	ENSG00000182899	3:197676857-197683481	ENSG00000182899_RPL35A_3:197676857-197683481
RPL7	ENSG00000147604	8:74202505-74208024	ENSG00000147604_RPL7_8:74202505-74208024
RPL7A			ambiguous nomenclature
RPL7L1	ENSG00000146223	6:42847355-42857663	ENSG00000146223_RPL7L1_6:42847355-42857663
RPS3	ENSG00000149273	11:75110529-75133324	ENSG00000149273_RPS3_11:75110529-75133324
RPS4X	ENSG00000198034	X:71475528-71497150	ENSG00000198034_RPS4X_X:71475528-71497150
RPS9			ambiguous nomenclature
RQCD1	ENSG00000144580	2:219433302-219461803	ENSG00000144580_RQCD1_2:219433302-219461803
RREB1	ENSG00000124782	6:7107829-7252213	ENSG00000124782_RREB1_6:7107829-7252213
RRN3	ENSG00000085721	16:15153878-15188174	ENSG00000085721_RRN3_16:15153878-15188174
RRP9	ENSG00000114767	3:51967445-51975957	ENSG00000114767_RRP9_3:51967445-51975957
RSF1	ENSG00000048649	11:77371040-77532063	ENSG00000048649_RSF1_11:77371040-77532063
RUFY1	ENSG00000176783	5:178977558-179037027	ENSG00000176783_RUFY1_5:178977558-179037027
RUFY2	ENSG00000204130	10:70100863-70167051	ENSG00000204130_RUFY2_10:70100863-70167051
RUNX1	ENSG00000159216	21:36160097-37376965	ENSG00000159216_RUNX1_21:36160097-37376965
RUNX1T1	ENSG00000079102	8:92967202-93115514	ENSG00000079102_RUNX1T1_8:92967202-93115514
RUNX2	ENSG00000124813	6:45295893-45632086	ENSG00000124813_RUNX2_6:45295893-45632086
RUNX3	ENSG00000020633	1:25226001-25291612	ENSG00000020633_RUNX3_1:25226001-25291612
RUVBL1	ENSG00000175792	3:127783620-127872757	ENSG00000175792_RUVBL1_3:127783620-127872757
RUVBL2	ENSG00000183207	19:49496704-49519252	ENSG00000183207_RUVBL2_19:49496704-49519252
RXRA			ambiguous nomenclature
RXRB			ambiguous nomenclature
RXRG	ENSG00000143171	1:165370158-165414433	ENSG00000143171_RXRG_1:165370158-165414433
RYBP	ENSG00000163602	3:72420975-72496069	ENSG00000163602_RYBP_3:72420975-72496069
SAFB	ENSG00000160633	19:5623045-5668489	ENSG00000160633_SAFB_19:5623045-5668489
SAFB2	ENSG00000130254	19:5587009-5624057	ENSG00000130254_SAFB2_19:5587009-5624057
SALL1	ENSG00000103449	16:51169885-51185278	ENSG00000103449_SALL1_16:51169885-51185278
SALL2	ENSG00000165821	14:21989231-22005350	ENSG00000165821_SALL2_14:21989231-22005350
SAP130	ENSG00000136715	2:128698790-128785694	ENSG00000136715_SAP130_2:128698790-128785694
SAP18	ENSG00000150459	13:21714652-21723221	ENSG00000150459_SAP18_13:21714652-21723221
SAP30	ENSG00000164105	4:174291119-174298683	ENSG00000164105_SAP30_4:174291119-174298683
SAP30BP	ENSG00000161526	17:73663195-73704142	ENSG00000161526_SAP30BP_17:73663195-73704142
SART3	ENSG00000075856	12:108916356-108955176	ENSG00000075856_SART3_12:108916356-108955176
SAT1	ENSG00000130066	X:23801289-23804343	ENSG00000130066_SAT1_X:23801289-23804343
SATB1	ENSG00000182568	3:18386878-18487080	ENSG00000182568_SATB1_3:18386878-18487080
SATB2	ENSG00000119042	2:200134222-200335989	ENSG00000119042_SATB2_2:200134222-200335989
SAV1			ambiguous nomenclature
SBNO2	ENSG00000064932	19:1107635-1174282	ENSG00000064932_SBNO2_19:1107635-1174282
SCAI	ENSG00000173611	9:127704886-127905785	ENSG00000173611_SCAI_9:127704886-127905785
SCAND1	ENSG00000171222	20:34541538-34547394	ENSG00000171222_SCAND1_20:34541538-34547394
SCAP	ENSG00000114650	3:47455202-47518616	ENSG00000114650_SCAP_3:47455202-47518616
SCMH1	ENSG00000010803	1:41492871-41707826	ENSG00000010803_SCMH1_1:41492871-41707826
SCML1	ENSG00000047634	X:17755587-17773105	ENSG00000047634_SCML1_X:17755587-17773105
SCML2	ENSG00000102098	X:18257433-18372847	ENSG00000102098_SCML2_X:18257433-18372847
SCRT1			ambiguous nomenclature
SEC13	ENSG00000157020	3:10334814-10362862	ENSG00000157020_SEC13_3:10334814-10362862
SEC31A	ENSG00000138674	4:83739813-83822319	ENSG00000138674_SEC31A_4:83739813-83822319
SEH1L	ENSG00000085415	18:12947131-12987535	ENSG00000085415_SEH1L_18:12947131-12987535
2020-09-10	ENSG00000186522	2:110300558-110371783	ENSG00000186522_SEPT10_2:110300558-110371783
SERTAD1	ENSG00000197019	19:40927498-40931932	ENSG00000197019_SERTAD1_19:40927498-40931932
SERTAD2	ENSG00000179833	2:64858754-64978139	ENSG00000179833_SERTAD2_2:64858754-64978139
SERTAD3	ENSG00000167565	19:40946750-40950612	ENSG00000167565_SERTAD3_19:40946750-40950612
SET	ENSG00000119335	9:131445702-131458679	ENSG00000119335_SET_9:131445702-131458679
SETBP1	ENSG00000152217	18:42260137-42648475	ENSG00000152217_SETBP1_18:42260137-42648475
SETDB1	ENSG00000143379	1:150898738-150937213	ENSG00000143379_SETDB1_1:150898738-150937213
SF1	ENSG00000168066	11:64532077-64546258	ENSG00000168066_SF1_11:64532077-64546258
SF3A2	ENSG00000104897	19:2236519-2248678	ENSG00000104897_SF3A2_19:2236519-2248678
SF3A3	ENSG00000183431	1:38422646-38456593	ENSG00000183431_SF3A3_1:38422646-38456593
SF3B2	ENSG00000087365	11:65818199-65836779	ENSG00000087365_SF3B2_11:65818199-65836779
SF3B3	ENSG00000189091	16:70557690-70608820	ENSG00000189091_SF3B3_16:70557690-70608820
SF3B4			ambiguous nomenclature
SFMBT1	ENSG00000163935	3:52937587-53080766	ENSG00000163935_SFMBT1_3:52937587-53080766
SFPQ	ENSG00000116560	1:35641978-35658749	ENSG00000116560_SFPQ_1:35641978-35658749
SHH	ENSG00000164690	7:155592679-155604967	ENSG00000164690_SHH_7:155592679-155604967
SHOX2	ENSG00000168779	3:157814947-157824292	ENSG00000168779_SHOX2_3:157814947-157824292
SHPRH	ENSG00000146414	6:146185380-146285559	ENSG00000146414_SHPRH_6:146185380-146285559
SIAH2	ENSG00000181788	3:150458913-150481264	ENSG00000181788_SIAH2_3:150458913-150481264
SIGIRR	ENSG00000185187	11:405715-417455	ENSG00000185187_SIGIRR_11:405715-417455
SIM2	ENSG00000159263	21:38071432-38122218	ENSG00000159263_SIM2_21:38071432-38122218
SIN3A	ENSG00000169375	15:75661719-75748183	ENSG00000169375_SIN3A_15:75661719-75748183
SIN3B	ENSG00000127511	19:16940210-16991164	ENSG00000127511_SIN3B_19:16940210-16991164
SIRT1	ENSG00000096717	10:69644426-69678147	ENSG00000096717_SIRT1_10:69644426-69678147
SIRT2	ENSG00000068903	19:39369196-39390502	ENSG00000068903_SIRT2_19:39369196-39390502
SIRT3	ENSG00000142082	11:215457-236931	ENSG00000142082_SIRT3_11:215457-236931
SIRT4	ENSG00000089163	12:120740118-120751052	ENSG00000089163_SIRT4_12:120740118-120751052
SIRT5	ENSG00000124523	6:13574815-13614790	ENSG00000124523_SIRT5_6:13574815-13614790
SIRT6	ENSG00000077463	19:4174105-4182601	ENSG00000077463_SIRT6_19:4174105-4182601
SIRT7	ENSG00000187531	17:79869814-79879199	ENSG00000187531_SIRT7_17:79869814-79879199
SIX1	ENSG00000126778	14:61110132-61124977	ENSG00000126778_SIX1_14:61110132-61124977
SIX4	ENSG00000100625	14:61176245-61191066	ENSG00000100625_SIX4_14:61176245-61191066
SIX5	ENSG00000177045	19:46268042-46272484	ENSG00000177045_SIX5_19:46268042-46272484
SIX6	ENSG00000184302	14:60975668-60979568	ENSG00000184302_SIX6_14:60975668-60979568
SKI	ENSG00000157933	1:2160133-2241558	ENSG00000157933_SKI_1:2160133-2241558
SKIL	ENSG00000136603	3:170075465-170114623	ENSG00000136603_SKIL_3:170075465-170114623
SKP1	ENSG00000113558	5:133484632-133512729	ENSG00000113558_SKP1_5:133484632-133512729
SLC26A1	ENSG00000145217	4:972860-987228	ENSG00000145217_SLC26A1_4:972860-987228
SLC26A2	ENSG00000155850	5:149340299-149373018	ENSG00000155850_SLC26A2_5:149340299-149373018
SLC26A4	ENSG00000091137	7:107301079-107358254	ENSG00000091137_SLC26A4_7:107301079-107358254
SLC26A6	ENSG00000225697	3:48663155-48672926	ENSG00000225697_SLC26A6_3:48663155-48672926
SLC2A4RG	ENSG00000125520	20:62371213-62374858	ENSG00000125520_SLC2A4RG_20:62371213-62374858
SLC4A10	ENSG00000144290	2:162280842-162841792	ENSG00000144290_SLC4A10_2:162280842-162841792
SLTM	ENSG00000137776	15:59171243-59225852	ENSG00000137776_SLTM_15:59171243-59225852
SMAD1	ENSG00000170365	4:146402345-146479231	ENSG00000170365_SMAD1_4:146402345-146479231
SMAD2	ENSG00000175387	18:45357921-45457515	ENSG00000175387_SMAD2_18:45357921-45457515
SMAD3	ENSG00000166949	15:67356100-67487533	ENSG00000166949_SMAD3_15:67356100-67487533
SMAD4	ENSG00000141646	18:48494409-48611415	ENSG00000141646_SMAD4_18:48494409-48611415
SMAD5	ENSG00000113658	5:135468533-135524435	ENSG00000113658_SMAD5_5:135468533-135524435
SMAD6	ENSG00000137834	15:66994565-67074338	ENSG00000137834_SMAD6_15:66994565-67074338
SMAD7	ENSG00000101665	18:46446222-46477081	ENSG00000101665_SMAD7_18:46446222-46477081
SMAD9	ENSG00000120693	13:37418967-37494902	ENSG00000120693_SMAD9_13:37418967-37494902
SMARCA1	ENSG00000102038	X:128580479-128657477	ENSG00000102038_SMARCA1_X:128580479-128657477
SMARCA2	ENSG00000080503	9:2015341-2193624	ENSG00000080503_SMARCA2_9:2015341-2193624
SMARCA4	ENSG00000127616	19:11071597-11176071	ENSG00000127616_SMARCA4_19:11071597-11176071
SMARCA5	ENSG00000153147	4:144434615-144478639	ENSG00000153147_SMARCA5_4:144434615-144478639
SMARCAL1	ENSG00000138375	2:217277136-217347776	ENSG00000138375_SMARCAL1_2:217277136-217347776
SMARCB1	ENSG00000099956	22:24129149-24176703	ENSG00000099956_SMARCB1_22:24129149-24176703
SMARCC1	ENSG00000173473	3:47626761-47823596	ENSG00000173473_SMARCC1_3:47626761-47823596
SMARCC2	ENSG00000139613	12:56556766-56583351	ENSG00000139613_SMARCC2_12:56556766-56583351
SMARCD1	ENSG00000066117	12:50478754-50494495	ENSG00000066117_SMARCD1_12:50478754-50494495
SMARCD2	ENSG00000108604	17:61909443-61920425	ENSG00000108604_SMARCD2_17:61909443-61920425
SMARCD3	ENSG00000082014	7:150935849-150974982	ENSG00000082014_SMARCD3_7:150935849-150974982
SMARCE1	ENSG00000073584	17:38781213-38804760	ENSG00000073584_SMARCE1_17:38781213-38804760
SMC3	ENSG00000108055	10:112327448-112364394	ENSG00000108055_SMC3_10:112327448-112364394
SMCHD1	ENSG00000101596	18:2655736-2805015	ENSG00000101596_SMCHD1_18:2655736-2805015
SMU1	ENSG00000122692	9:33041761-33076665	ENSG00000122692_SMU1_9:33041761-33076665
SMYD2	ENSG00000143499	1:214454444-214510474	ENSG00000143499_SMYD2_1:214454444-214510474
SMYD3	ENSG00000185420	1:245912641-246670614	ENSG00000185420_SMYD3_1:245912641-246670614
SMYD5	ENSG00000135632	2:73441349-73454365	ENSG00000135632_SMYD5_2:73441349-73454365
SNAI1	ENSG00000124216	20:48599535-48605423	ENSG00000124216_SNAI1_20:48599535-48605423
SNAI2	ENSG00000019549	8:49830248-49834299	ENSG00000019549_SNAI2_8:49830248-49834299
SNAI3	ENSG00000185669	16:88744089-88752901	ENSG00000185669_SNAI3_16:88744089-88752901
SNAPC1	ENSG00000023608	14:62229074-62263146	ENSG00000023608_SNAPC1_14:62229074-62263146
SNAPC2	ENSG00000104976	19:7985200-7988135	ENSG00000104976_SNAPC2_19:7985200-7988135
SNAPC3	ENSG00000164975	9:15422701-15465951	ENSG00000164975_SNAPC3_9:15422701-15465951
SNAPC4	ENSG00000165684	9:139270028-139293249	ENSG00000165684_SNAPC4_9:139270028-139293249
SNAPC5	ENSG00000174446	15:66782472-66790151	ENSG00000174446_SNAPC5_15:66782472-66790151
SNCAIP	ENSG00000064692	5:121647048-121799914	ENSG00000064692_SNCAIP_5:121647048-121799914
SND1	ENSG00000197157	7:127292233-127732661	ENSG00000197157_SND1_7:127292233-127732661
SNF8	ENSG00000159210	17:47006677-47022479	ENSG00000159210_SNF8_17:47006677-47022479
SNRPA	ENSG00000077312	19:41256541-41271294	ENSG00000077312_SNRPA_19:41256541-41271294
SNRPB2	ENSG00000125870	20:16710605-16722421	ENSG00000125870_SNRPB2_20:16710605-16722421
SNRPC	ENSG00000124562	6:34725182-34741571	ENSG00000124562_SNRPC_6:34725182-34741571
SNURF			ambiguous nomenclature
SNW1	ENSG00000100603	14:78183941-78227550	ENSG00000100603_SNW1_14:78183941-78227550
SOHLH1	ENSG00000165643	9:138585252-138591374	ENSG00000165643_SOHLH1_9:138585252-138591374
SOHLH2	ENSG00000120669	13:36742344-36871979	ENSG00000120669_SOHLH2_13:36742344-36871979
SON	ENSG00000159140	21:34914923-34949812	ENSG00000159140_SON_21:34914923-34949812
SOS1	ENSG00000115904	2:39208536-39351486	ENSG00000115904_SOS1_2:39208536-39351486
SOX1	ENSG00000182968	13:112721912-112726020	ENSG00000182968_SOX1_13:112721912-112726020
SOX10	ENSG00000100146	22:38366692-38383429	ENSG00000100146_SOX10_22:38366692-38383429
SOX11	ENSG00000176887	2:5832798-5841516	ENSG00000176887_SOX11_2:5832798-5841516
SOX12	ENSG00000177732	20:306206-310865	ENSG00000177732_SOX12_20:306206-310865
SOX13	ENSG00000143842	1:204042242-204096863	ENSG00000143842_SOX13_1:204042242-204096863
SOX15	ENSG00000129194	17:7491495-7493488	ENSG00000129194_SOX15_17:7491495-7493488
SOX17	ENSG00000164736	8:55370494-55373448	ENSG00000164736_SOX17_8:55370494-55373448
SOX18	ENSG00000203883	20:62679075-62680994	ENSG00000203883_SOX18_20:62679075-62680994
SOX2	ENSG00000181449	3:181429713-181432221	ENSG00000181449_SOX2_3:181429713-181432221
SOX21	ENSG00000125285	13:95361885-95364389	ENSG00000125285_SOX21_13:95361885-95364389
SOX3	ENSG00000134595	X:139585151-139587225	ENSG00000134595_SOX3_X:139585151-139587225
SOX4	ENSG00000124766	6:21593971-21598847	ENSG00000124766_SOX4_6:21593971-21598847
SOX5	ENSG00000134532	12:23682439-24103966	ENSG00000134532_SOX5_12:23682439-24103966
SOX6	ENSG00000110693	11:15987994-16761138	ENSG00000110693_SOX6_11:15987994-16761138
SOX7	ENSG00000171056	8:10581277-10697357	ENSG00000171056_SOX7_8:10581277-10697357
SOX8	ENSG00000005513	16:1031807-1036979	ENSG00000005513_SOX8_16:1031807-1036979
SOX9	ENSG00000125398	17:70117160-70122561	ENSG00000125398_SOX9_17:70117160-70122561
SP1	ENSG00000185591	12:53773959-53810230	ENSG00000185591_SP1_12:53773959-53810230
SP100	ENSG00000067066	2:231280656-231408805	ENSG00000067066_SP100_2:231280656-231408805
SP110	ENSG00000135899	2:231032008-231090444	ENSG00000135899_SP110_2:231032008-231090444
SP140	ENSG00000079263	2:231067825-231223762	ENSG00000079263_SP140_2:231067825-231223762
SP2	ENSG00000167182	17:45973515-46006323	ENSG00000167182_SP2_17:45973515-46006323
SP3	ENSG00000172845	2:174771186-174830430	ENSG00000172845_SP3_2:174771186-174830430
SP4	ENSG00000105866	7:21467651-21554440	ENSG00000105866_SP4_7:21467651-21554440
SP6	ENSG00000189120	17:45922278-45933240	ENSG00000189120_SP6_17:45922278-45933240
SPAG16	ENSG00000144451	2:214149112-215275225	ENSG00000144451_SPAG16_2:214149112-215275225
SPEN	ENSG00000065526	1:16174358-16266955	ENSG00000065526_SPEN_1:16174358-16266955
SPI1	ENSG00000066336	11:47376410-47400127	ENSG00000066336_SPI1_11:47376410-47400127
SQSTM1	ENSG00000161011	5:179233387-179265078	ENSG00000161011_SQSTM1_5:179233387-179265078
SRA1	ENSG00000213523	5:139916924-139937895	ENSG00000213523_SRA1_5:139916924-139937895
SRCAP	ENSG00000080603	16:30709529-30755602	ENSG00000080603_SRCAP_16:30709529-30755602
SREBF1	ENSG00000072310	17:17713712-17740325	ENSG00000072310_SREBF1_17:17713712-17740325
SREBF2	ENSG00000198911	22:42229108-42303312	ENSG00000198911_SREBF2_22:42229108-42303312
SRF	ENSG00000112658	6:43139036-43149243	ENSG00000112658_SRF_6:43139036-43149243
SS18	ENSG00000141380	18:23596577-23671181	ENSG00000141380_SS18_18:23596577-23671181
SS18L1	ENSG00000184402	20:60718821-60757540	ENSG00000184402_SS18L1_20:60718821-60757540
SSB	ENSG00000138385	2:170648442-170668574	ENSG00000138385_SSB_2:170648442-170668574
SSBP1			ambiguous nomenclature
SSBP2	ENSG00000145687	5:80708839-81047616	ENSG00000145687_SSBP2_5:80708839-81047616
SSBP3	ENSG00000157216	1:54691104-54879152	ENSG00000157216_SSBP3_1:54691104-54879152
SSBP4	ENSG00000130511	19:18529673-18545372	ENSG00000130511_SSBP4_19:18529673-18545372
SSRP1	ENSG00000149136	11:57093458-57103351	ENSG00000149136_SSRP1_11:57093458-57103351
ST18	ENSG00000147488	8:53023398-53373519	ENSG00000147488_ST18_8:53023398-53373519
STAT1	ENSG00000115415	2:191829083-191885686	ENSG00000115415_STAT1_2:191829083-191885686
STAT2	ENSG00000170581	12:56735380-56753939	ENSG00000170581_STAT2_12:56735380-56753939
STAT3	ENSG00000168610	17:40465341-40540586	ENSG00000168610_STAT3_17:40465341-40540586
STAT4	ENSG00000138378	2:191894301-192016322	ENSG00000138378_STAT4_2:191894301-192016322
STAT5A	ENSG00000126561	17:40439564-40463961	ENSG00000126561_STAT5A_17:40439564-40463961
STAT5B	ENSG00000173757	17:40351185-40428725	ENSG00000173757_STAT5B_17:40351185-40428725
STAT6	ENSG00000166888	12:57489190-57525922	ENSG00000166888_STAT6_12:57489190-57525922
STON1	ENSG00000243244	2:48756521-48826025	ENSG00000243244_STON1_2:48756521-48826025
STRAP	ENSG00000023734	12:16035324-16056412	ENSG00000023734_STRAP_12:16035324-16056412
STRN	ENSG00000115808	2:37070782-37193615	ENSG00000115808_STRN_2:37070782-37193615
STRN3	ENSG00000196792	14:31363004-31495607	ENSG00000196792_STRN3_14:31363004-31495607
STRN4	ENSG00000090372	19:47222763-47250251	ENSG00000090372_STRN4_19:47222763-47250251
SUB1	ENSG00000113387	5:32531738-32604185	ENSG00000113387_SUB1_5:32531738-32604185
SUFU	ENSG00000107882	10:104263743-104393292	ENSG00000107882_SUFU_10:104263743-104393292
SUPT16H	ENSG00000092201	14:21819630-21852425	ENSG00000092201_SUPT16H_14:21819630-21852425
SUPT3H	ENSG00000196284	6:44777053-45345690	ENSG00000196284_SUPT3H_6:44777053-45345690
SUPT4H1	ENSG00000213246	17:56422538-56430454	ENSG00000213246_SUPT4H1_17:56422538-56430454
SUPT5H	ENSG00000196235	19:39926795-39967310	ENSG00000196235_SUPT5H_19:39926795-39967310
SUPT6H	ENSG00000109111	17:26989108-27029697	ENSG00000109111_SUPT6H_17:26989108-27029697
SUPT7L	ENSG00000119760	2:27873678-27886676	ENSG00000119760_SUPT7L_2:27873678-27886676
SUV39H1			ambiguous nomenclature
SUV39H2	ENSG00000152455	10:14920818-14946314	ENSG00000152455_SUV39H2_10:14920818-14946314
SUZ12	ENSG00000178691	17:30264036-30328064	ENSG00000178691_SUZ12_17:30264036-30328064
SYNCRIP	ENSG00000135316	6:86318052-86353510	ENSG00000135316_SYNCRIP_6:86318052-86353510
SYNE1	ENSG00000131018	6:152442818-152958936	ENSG00000131018_SYNE1_6:152442818-152958936
SYNJ2	ENSG00000078269	6:158402887-158520208	ENSG00000078269_SYNJ2_6:158402887-158520208
TADA1	ENSG00000152382	1:166825746-166845564	ENSG00000152382_TADA1_1:166825746-166845564
TADA2A	ENSG00000108264	17:35766964-35839835	ENSG00000108264_TADA2A_17:35766964-35839835
TADA3	ENSG00000171148	3:9821543-9834695	ENSG00000171148_TADA3_3:9821543-9834695
TAF1	ENSG00000147133	X:70586113-70752224	ENSG00000147133_TAF1_X:70586113-70752224
TAF10	ENSG00000166337	11:6627525-6633898	ENSG00000166337_TAF10_11:6627525-6633898
TAF11	ENSG00000064995	6:34845554-34855866	ENSG00000064995_TAF11_6:34845554-34855866
TAF12	ENSG00000120656	1:28915834-28969597	ENSG00000120656_TAF12_1:28915834-28969597
TAF13	ENSG00000197780	1:109605107-109618624	ENSG00000197780_TAF13_1:109605107-109618624
TAF15			ambiguous nomenclature
TAF1A	ENSG00000143498	1:222731243-222763275	ENSG00000143498_TAF1A_1:222731243-222763275
TAF1B	ENSG00000115750	2:9983482-10074545	ENSG00000115750_TAF1B_2:9983482-10074545
TAF1C	ENSG00000103168	16:84211457-84220669	ENSG00000103168_TAF1C_16:84211457-84220669
TAF1L	ENSG00000122728	9:32629451-32635667	ENSG00000122728_TAF1L_9:32629451-32635667
TAF2	ENSG00000064313	8:120743014-120845103	ENSG00000064313_TAF2_8:120743014-120845103
TAF3	ENSG00000165632	10:7860466-8058590	ENSG00000165632_TAF3_10:7860466-8058590
TAF4	ENSG00000130699	20:60528524-60640866	ENSG00000130699_TAF4_20:60528524-60640866
TAF4B	ENSG00000141384	18:23805899-23971649	ENSG00000141384_TAF4B_18:23805899-23971649
TAF5	ENSG00000148835	10:105127723-105148822	ENSG00000148835_TAF5_10:105127723-105148822
TAF5L	ENSG00000135801	1:229728857-229761794	ENSG00000135801_TAF5L_1:229728857-229761794
TAF6	ENSG00000106290	7:99704692-99717464	ENSG00000106290_TAF6_7:99704692-99717464
TAF6L	ENSG00000162227	11:62538774-62554814	ENSG00000162227_TAF6L_11:62538774-62554814
TAF7	ENSG00000178913	5:140698056-140700330	ENSG00000178913_TAF7_5:140698056-140700330
TAF8	ENSG00000137413	6:42018250-42055199	ENSG00000137413_TAF8_6:42018250-42055199
TAF9			ambiguous nomenclature
TAF9B			ambiguous nomenclature
TAL1	ENSG00000162367	1:47681961-47697892	ENSG00000162367_TAL1_1:47681961-47697892
TANC2	ENSG00000170921	17:61086916-61505060	ENSG00000170921_TANC2_17:61086916-61505060
TANK	ENSG00000136560	2:161993418-162092732	ENSG00000136560_TANK_2:161993418-162092732
TARBP1	ENSG00000059588	1:234527058-234614849	ENSG00000059588_TARBP1_1:234527058-234614849
TARBP2	ENSG00000139546	12:53894704-53900215	ENSG00000139546_TARBP2_12:53894704-53900215
TARDBP	ENSG00000120948	1:11072413-11085796	ENSG00000120948_TARDBP_1:11072413-11085796
TAX1BP1	ENSG00000106052	7:27778949-27884183	ENSG00000106052_TAX1BP1_7:27778949-27884183
TAX1BP3	ENSG00000213977	17:3566195-3571976	ENSG00000213977_TAX1BP3_17:3566195-3571976
TBC1D2	ENSG00000095383	9:100961310-101017915	ENSG00000095383_TBC1D2_9:100961310-101017915
TBL1X	ENSG00000101849	X:9431334-9687780	ENSG00000101849_TBL1X_X:9431334-9687780
TBL1XR1	ENSG00000177565	3:176737142-176915261	ENSG00000177565_TBL1XR1_3:176737142-176915261
TBL2			ambiguous nomenclature
TBL3	ENSG00000183751	16:2022037-2032934	ENSG00000183751_TBL3_16:2022037-2032934
TBP	ENSG00000112592	6:170863389-170881958	ENSG00000112592_TBP_6:170863389-170881958
TBPL1	ENSG00000028839	6:134273307-134311570	ENSG00000028839_TBPL1_6:134273307-134311570
TBR1	ENSG00000136535	2:162272604-162282381	ENSG00000136535_TBR1_2:162272604-162282381
TBX1	ENSG00000184058	22:19744225-19771116	ENSG00000184058_TBX1_22:19744225-19771116
TBX15	ENSG00000092607	1:119425668-119532179	ENSG00000092607_TBX15_1:119425668-119532179
TBX18			ambiguous nomenclature
TBX19	ENSG00000143178	1:168250277-168283664	ENSG00000143178_TBX19_1:168250277-168283664
TBX2	ENSG00000121068	17:59477256-59486827	ENSG00000121068_TBX2_17:59477256-59486827
TBX3	ENSG00000135111	12:115108058-115121969	ENSG00000135111_TBX3_12:115108058-115121969
TBX5	ENSG00000089225	12:114791735-114846247	ENSG00000089225_TBX5_12:114791735-114846247
TBX6	ENSG00000149922	16:30097113-30103208	ENSG00000149922_TBX6_16:30097113-30103208
TCEA1	ENSG00000187735	8:54879111-54935089	ENSG00000187735_TCEA1_8:54879111-54935089
TCEA2	ENSG00000171703	20:62681188-62703700	ENSG00000171703_TCEA2_20:62681188-62703700
TCEA3	ENSG00000204219	1:23707553-23751233	ENSG00000204219_TCEA3_1:23707553-23751233
TCEAL1	ENSG00000172465	X:102883631-102885881	ENSG00000172465_TCEAL1_X:102883631-102885881
TCEAL7	ENSG00000182916	X:102585123-102587254	ENSG00000182916_TCEAL7_X:102585123-102587254
TCEB1	ENSG00000154582	8:74851403-74884522	ENSG00000154582_TCEB1_8:74851403-74884522
TCEB2	ENSG00000103363	16:2821414-2827298	ENSG00000103363_TCEB2_16:2821414-2827298
TCEB3	ENSG00000011007	1:24069644-24088549	ENSG00000011007_TCEB3_1:24069644-24088549
TCERG1	ENSG00000113649	5:145826873-145891524	ENSG00000113649_TCERG1_5:145826873-145891524
TCF12	ENSG00000140262	15:57210820-57591479	ENSG00000140262_TCF12_15:57210820-57591479
TCF19			ambiguous nomenclature
TCF20			ambiguous nomenclature
TCF25	ENSG00000141002	16:89939999-89977792	ENSG00000141002_TCF25_16:89939999-89977792
TCF3	ENSG00000071564	19:1609290-1652604	ENSG00000071564_TCF3_19:1609290-1652604
TCF4	ENSG00000196628	18:52889561-53332018	ENSG00000196628_TCF4_18:52889561-53332018
TCF7	ENSG00000081059	5:133450401-133487556	ENSG00000081059_TCF7_5:133450401-133487556
TCF7L1	ENSG00000152284	2:85360532-85537511	ENSG00000152284_TCF7L1_2:85360532-85537511
TCF7L2	ENSG00000148737	10:114710008-114927437	ENSG00000148737_TCF7L2_10:114710008-114927437
TCFL5	ENSG00000101190	20:61472466-61493115	ENSG00000101190_TCFL5_20:61472466-61493115
TDG	ENSG00000139372	12:104359581-104382652	ENSG00000139372_TDG_12:104359581-104382652
TDP2	ENSG00000111802	6:24650204-24667261	ENSG00000111802_TDP2_6:24650204-24667261
TDRD3	ENSG00000083544	13:60970590-61148012	ENSG00000083544_TDRD3_13:60970590-61148012
TEAD1	ENSG00000187079	11:12695968-12966298	ENSG00000187079_TEAD1_11:12695968-12966298
TEAD2	ENSG00000074219	19:49843851-49865714	ENSG00000074219_TEAD2_19:49843851-49865714
TEAD3	ENSG00000007866	6:35441373-35464853	ENSG00000007866_TEAD3_6:35441373-35464853
TEAD4	ENSG00000197905	12:3068495-3149839	ENSG00000197905_TEAD4_12:3068495-3149839
TEF	ENSG00000167074	22:41763336-41795330	ENSG00000167074_TEF_22:41763336-41795330
TEP1	ENSG00000129566	14:20833825-20881588	ENSG00000129566_TEP1_14:20833825-20881588
TERF1	ENSG00000147601	8:73921098-73960357	ENSG00000147601_TERF1_8:73921098-73960357
TERF2	ENSG00000132604	16:69389463-69442474	ENSG00000132604_TERF2_16:69389463-69442474
TFAM	ENSG00000108064	10:60144781-60158981	ENSG00000108064_TFAM_10:60144781-60158981
TFAP2A	ENSG00000137203	6:10393418-10419892	ENSG00000137203_TFAP2A_6:10393418-10419892
TFAP2B	ENSG00000008196	6:50786435-50815326	ENSG00000008196_TFAP2B_6:50786435-50815326
TFAP4	ENSG00000090447	16:4307186-4323076	ENSG00000090447_TFAP4_16:4307186-4323076
TFB1M	ENSG00000029639	6:155578642-155635627	ENSG00000029639_TFB1M_6:155578642-155635627
TFB2M	ENSG00000162851	1:246703861-246729626	ENSG00000162851_TFB2M_1:246703861-246729626
TFCP2	ENSG00000135457	12:51487445-51566926	ENSG00000135457_TFCP2_12:51487445-51566926
TFCP2L1	ENSG00000115112	2:121974162-122042783	ENSG00000115112_TFCP2L1_2:121974162-122042783
TFDP1	ENSG00000198176	13:114239012-114295785	ENSG00000198176_TFDP1_13:114239012-114295785
TFDP2	ENSG00000114126	3:141663276-141868386	ENSG00000114126_TFDP2_3:141663276-141868386
TFE3			ambiguous nomenclature
TFEB	ENSG00000112561	6:41651715-41703997	ENSG00000112561_TFEB_6:41651715-41703997
TFEC	ENSG00000105967	7:115575201-115799950	ENSG00000105967_TFEC_7:115575201-115799950
TFPI	ENSG00000003436	2:188328956-188430487	ENSG00000003436_TFPI_2:188328956-188430487
TGFB1	ENSG00000105329	19:41807491-41859816	ENSG00000105329_TGFB1_19:41807491-41859816
TGFB1I1	ENSG00000140682	16:31482905-31489281	ENSG00000140682_TGFB1I1_16:31482905-31489281
TGIF1	ENSG00000177426	18:3411605-3458409	ENSG00000177426_TGIF1_18:3411605-3458409
TGIF2	ENSG00000118707	20:35201890-35222353	ENSG00000118707_TGIF2_20:35201890-35222353
TGS1	ENSG00000137574	8:56685700-56738007	ENSG00000137574_TGS1_8:56685700-56738007
THAP1	ENSG00000131931	8:42691816-42698468	ENSG00000131931_THAP1_8:42691816-42698468
THAP11	ENSG00000168286	16:67876212-67878097	ENSG00000168286_THAP11_16:67876212-67878097
THAP4	ENSG00000176946	2:242523819-242576864	ENSG00000176946_THAP4_2:242523819-242576864
THAP7	ENSG00000184436	22:21353392-21356485	ENSG00000184436_THAP7_22:21353392-21356485
THOC1	ENSG00000079134	18:214519-268050	ENSG00000079134_THOC1_18:214519-268050
THOC6	ENSG00000131652	16:3074027-3077756	ENSG00000131652_THOC6_16:3074027-3077756
THRA	ENSG00000126351	17:38214542-38250120	ENSG00000126351_THRA_17:38214542-38250120
THRAP3	ENSG00000054118	1:36690016-36770958	ENSG00000054118_THRAP3_1:36690016-36770958
THRB	ENSG00000151090	3:24158650-24536773	ENSG00000151090_THRB_3:24158650-24536773
TIA1	ENSG00000116001	2:70436575-70475792	ENSG00000116001_TIA1_2:70436575-70475792
TIAL1	ENSG00000151923	10:121334198-121356541	ENSG00000151923_TIAL1_10:121334198-121356541
TIMELESS	ENSG00000111602	12:56810902-56843187	ENSG00000111602_TIMELESS_12:56810902-56843187
TLE1	ENSG00000196781	9:84198597-84304220	ENSG00000196781_TLE1_9:84198597-84304220
TLE2	ENSG00000065717	19:2997635-3047633	ENSG00000065717_TLE2_19:2997635-3047633
TLE3	ENSG00000140332	15:70340128-70390515	ENSG00000140332_TLE3_15:70340128-70390515
TLE4	ENSG00000106829	9:82186687-82341658	ENSG00000106829_TLE4_9:82186687-82341658
TLE6	ENSG00000104953	19:2977443-2995177	ENSG00000104953_TLE6_19:2977443-2995177
TLR1	ENSG00000174125	4:38792297-38858438	ENSG00000174125_TLR1_4:38792297-38858438
TLR2	ENSG00000137462	4:154622651-154626851	ENSG00000137462_TLR2_4:154622651-154626851
TLR3	ENSG00000164342	4:186990305-187009223	ENSG00000164342_TLR3_4:186990305-187009223
TLR4	ENSG00000136869	9:120466609-120479149	ENSG00000136869_TLR4_9:120466609-120479149
TLR6	ENSG00000174130	4:38825335-38858438	ENSG00000174130_TLR6_4:38825335-38858438
TLR7	ENSG00000196664	X:12885201-12908499	ENSG00000196664_TLR7_X:12885201-12908499
TLR8	ENSG00000101916	X:12924738-12941288	ENSG00000101916_TLR8_X:12924738-12941288
TLX1	ENSG00000107807	10:102889256-102897545	ENSG00000107807_TLX1_10:102889256-102897545
TMF1	ENSG00000144747	3:69068977-69101484	ENSG00000144747_TMF1_3:69068977-69101484
TNFAIP3	ENSG00000118503	6:138188350-138204449	ENSG00000118503_TNFAIP3_6:138188350-138204449
TNIP1	ENSG00000145901	5:150409505-150473138	ENSG00000145901_TNIP1_5:150409505-150473138
TNNI3K	ENSG00000116783	1:74663946-75010112	ENSG00000116783_TNNI3K_1:74663946-75010112
TOB1	ENSG00000141232	17:48939583-48945339	ENSG00000141232_TOB1_17:48939583-48945339
TOE1	ENSG00000132773	1:45805341-45809647	ENSG00000132773_TOE1_1:45805341-45809647
TOP1	ENSG00000198900	20:39657457-39753127	ENSG00000198900_TOP1_20:39657457-39753127
TOP2A	ENSG00000131747	17:38544767-38574202	ENSG00000131747_TOP2A_17:38544767-38574202
TOP2B	ENSG00000077097	3:25639474-25706398	ENSG00000077097_TOP2B_3:25639474-25706398
TOP3A	ENSG00000177302	17:18174741-18218321	ENSG00000177302_TOP3A_17:18174741-18218321
TOP3B	ENSG00000100038	22:22311396-22337213	ENSG00000100038_TOP3B_22:22311396-22337213
TOPORS	ENSG00000197579	9:32540541-32552551	ENSG00000197579_TOPORS_9:32540541-32552551
TOX	ENSG00000198846	8:59717976-60031767	ENSG00000198846_TOX_8:59717976-60031767
TOX2	ENSG00000124191	20:42543503-42698256	ENSG00000124191_TOX2_20:42543503-42698256
TOX3	ENSG00000103460	16:52471916-52581714	ENSG00000103460_TOX3_16:52471916-52581714
TOX4	ENSG00000092203	14:21944755-21967319	ENSG00000092203_TOX4_14:21944755-21967319
TP53	ENSG00000141510	17:7565096-7590856	ENSG00000141510_TP53_17:7565096-7590856
TP53BP1	ENSG00000067369	15:43699406-43802926	ENSG00000067369_TP53BP1_15:43699406-43802926
TP63	ENSG00000073282	3:189349204-189615068	ENSG00000073282_TP63_3:189349204-189615068
TP73	ENSG00000078900	1:3569083-3652765	ENSG00000078900_TP73_1:3569083-3652765
TPM2	ENSG00000198467	9:35681988-35691017	ENSG00000198467_TPM2_9:35681988-35691017
TPR	ENSG00000047410	1:186280783-186344825	ENSG00000047410_TPR_1:186280783-186344825
TRA2A	ENSG00000164548	7:23544398-23571660	ENSG00000164548_TRA2A_7:23544398-23571660
TRAF3IP2	ENSG00000056972	6:111877656-111927481	ENSG00000056972_TRAF3IP2_6:111877656-111927481
TRAF4	ENSG00000076604	17:27071001-27077974	ENSG00000076604_TRAF4_17:27071001-27077974
TRAFD1	ENSG00000135148	12:112563304-112591407	ENSG00000135148_TRAFD1_12:112563304-112591407
TRANK1	ENSG00000168016	3:36868310-36986548	ENSG00000168016_TRANK1_3:36868310-36986548
TRDMT1	ENSG00000107614	10:17184252-17244053	ENSG00000107614_TRDMT1_10:17184252-17244053
TRERF1	ENSG00000124496	6:42192668-42419789	ENSG00000124496_TRERF1_6:42192668-42419789
TRIB3	ENSG00000101255	20:361260-378203	ENSG00000101255_TRIB3_20:361260-378203
TRIM13	ENSG00000204977	13:50570023-50594617	ENSG00000204977_TRIM13_13:50570023-50594617
TRIM14	ENSG00000106785	9:100831556-100881494	ENSG00000106785_TRIM14_9:100831556-100881494
TRIM16	ENSG00000221926	17:15531273-15587625	ENSG00000221926_TRIM16_17:15531273-15587625
TRIM17	ENSG00000162931	1:228595640-228604562	ENSG00000162931_TRIM17_1:228595640-228604562
TRIM2	ENSG00000109654	4:154073493-154260472	ENSG00000109654_TRIM2_4:154073493-154260472
TRIM21	ENSG00000132109	11:4406126-4414926	ENSG00000132109_TRIM21_11:4406126-4414926
TRIM22	ENSG00000132274	11:5710918-5758319	ENSG00000132274_TRIM22_11:5710918-5758319
TRIM23	ENSG00000113595	5:64885506-64921802	ENSG00000113595_TRIM23_5:64885506-64921802
TRIM24	ENSG00000122779	7:138145078-138274738	ENSG00000122779_TRIM24_7:138145078-138274738
TRIM25	ENSG00000121060	17:54965269-54991399	ENSG00000121060_TRIM25_17:54965269-54991399
TRIM26			ambiguous nomenclature
TRIM27			ambiguous nomenclature
TRIM28	ENSG00000130726	19:59055457-59062089	ENSG00000130726_TRIM28_19:59055457-59062089
TRIM3	ENSG00000110171	11:6469842-6495689	ENSG00000110171_TRIM3_11:6469842-6495689
TRIM32	ENSG00000119401	9:119449580-119463579	ENSG00000119401_TRIM32_9:119449580-119463579
TRIM33	ENSG00000197323	1:114935398-115053781	ENSG00000197323_TRIM33_1:114935398-115053781
TRIM36	ENSG00000152503	5:114460458-114516243	ENSG00000152503_TRIM36_5:114460458-114516243
TRIM37	ENSG00000108395	17:57059998-57184282	ENSG00000108395_TRIM37_17:57059998-57184282
TRIM38	ENSG00000112343	6:25963029-25987384	ENSG00000112343_TRIM38_6:25963029-25987384
TRIM44	ENSG00000166326	11:35684352-35829775	ENSG00000166326_TRIM44_11:35684352-35829775
TRIM45	ENSG00000134253	1:117653681-117665209	ENSG00000134253_TRIM45_1:117653681-117665209
TRIM46	ENSG00000163462	1:155145872-155157447	ENSG00000163462_TRIM46_1:155145872-155157447
TRIM66	ENSG00000166436	11:8633583-8693413	ENSG00000166436_TRIM66_11:8633583-8693413
TRIM68	ENSG00000167333	11:4619901-4629489	ENSG00000167333_TRIM68_11:4619901-4629489
TRIM8	ENSG00000171206	10:104404252-104418164	ENSG00000171206_TRIM8_10:104404252-104418164
TRIM9	ENSG00000100505	14:51441979-51562779	ENSG00000100505_TRIM9_14:51441979-51562779
TRIOBP	ENSG00000100106	22:38093010-38172563	ENSG00000100106_TRIOBP_22:38093010-38172563
TRIP11	ENSG00000100815	14:92432334-92507240	ENSG00000100815_TRIP11_14:92432334-92507240
TRIP13	ENSG00000071539	5:892757-919472	ENSG00000071539_TRIP13_5:892757-919472
TRIP4	ENSG00000103671	15:64679946-64747502	ENSG00000103671_TRIP4_15:64679946-64747502
TRIP6	ENSG00000087077	7:100464759-100471076	ENSG00000087077_TRIP6_7:100464759-100471076
TRMT1	ENSG00000104907	19:13215715-13228381	ENSG00000104907_TRMT1_19:13215715-13228381
TRPC3	ENSG00000138741	4:122800181-122872909	ENSG00000138741_TRPC3_4:122800181-122872909
TRPC4	ENSG00000133107	13:38210772-38444562	ENSG00000133107_TRPC4_13:38210772-38444562
TRPC6	ENSG00000137672	11:101322294-101743293	ENSG00000137672_TRPC6_11:101322294-101743293
TRPS1	ENSG00000104447	8:116420723-116821899	ENSG00000104447_TRPS1_8:116420723-116821899
TRPV2	ENSG00000187688	17:16318855-16340317	ENSG00000187688_TRPV2_17:16318855-16340317
TRPV4	ENSG00000111199	12:110220889-110271212	ENSG00000111199_TRPV4_12:110220889-110271212
TRRAP			ambiguous nomenclature
TSC2	ENSG00000103197	16:2097465-2138716	ENSG00000103197_TSC2_16:2097465-2138716
TSC22D1	ENSG00000102804	13:45007654-45151283	ENSG00000102804_TSC22D1_13:45007654-45151283
TSC22D2	ENSG00000196428	3:150126121-150184218	ENSG00000196428_TSC22D2_3:150126121-150184218
TSC22D3	ENSG00000157514	X:106956450-107020572	ENSG00000157514_TSC22D3_X:106956450-107020572
TSC22D4	ENSG00000166925	7:100060981-100076902	ENSG00000166925_TSC22D4_7:100060981-100076902
TSG101	ENSG00000074319	11:18489882-18548779	ENSG00000074319_TSG101_11:18489882-18548779
TSGA10	ENSG00000135951	2:99613723-99771427	ENSG00000135951_TSGA10_2:99613723-99771427
TSHZ1	ENSG00000179981	18:72922709-73001905	ENSG00000179981_TSHZ1_18:72922709-73001905
TSHZ3	ENSG00000121297	19:31765850-31840453	ENSG00000121297_TSHZ3_19:31765850-31840453
TSN	ENSG00000211460	2:122494678-122525429	ENSG00000211460_TSN_2:122494678-122525429
TSNAX	ENSG00000116918	1:231664398-231702270	ENSG00000116918_TSNAX_1:231664398-231702270
TSSC1	ENSG00000032389	2:3192695-3381653	ENSG00000032389_TSSC1_2:3192695-3381653
TTC3	ENSG00000182670	21:38445525-38575413	ENSG00000182670_TTC3_21:38445525-38575413
TTF1	ENSG00000125482	9:135251007-135282209	ENSG00000125482_TTF1_9:135251007-135282209
TTF2	ENSG00000116830	1:117602924-117650075	ENSG00000116830_TTF2_1:117602924-117650075
TUB	ENSG00000166402	11:8040790-8127659	ENSG00000166402_TUB_11:8040790-8127659
TULP4	ENSG00000130338	6:158733691-158932860	ENSG00000130338_TULP4_6:158733691-158932860
TUT1	ENSG00000149016	11:62342516-62359649	ENSG00000149016_TUT1_11:62342516-62359649
TWIST1	ENSG00000122691	7:19060613-19157295	ENSG00000122691_TWIST1_7:19060613-19157295
TXNL4A	ENSG00000141759	18:77732866-77793949	ENSG00000141759_TXNL4A_18:77732866-77793949
U2AF1	ENSG00000160201	21:44513065-44527697	ENSG00000160201_U2AF1_21:44513065-44527697
U2AF2	ENSG00000063244	19:56165511-56186081	ENSG00000063244_U2AF2_19:56165511-56186081
UBE2K	ENSG00000078140	4:39699663-39784412	ENSG00000078140_UBE2K_4:39699663-39784412
UBE2V1	ENSG00000244687	20:48697660-48732496	ENSG00000244687_UBE2V1_20:48697660-48732496
UBN1	ENSG00000118900	16:4896665-4932361	ENSG00000118900_UBN1_16:4896665-4932361
UBOX5	ENSG00000185019	20:3088218-3140842	ENSG00000185019_UBOX5_20:3088218-3140842
UBP1	ENSG00000153560	3:33429827-33482863	ENSG00000153560_UBP1_3:33429827-33482863
UBTF	ENSG00000108312	17:42282400-42298994	ENSG00000108312_UBTF_17:42282400-42298994
UGP2	ENSG00000169764	2:64068073-64118696	ENSG00000169764_UGP2_2:64068073-64118696
UHRF1	ENSG00000034063	19:4903091-4962165	ENSG00000034063_UHRF1_19:4903091-4962165
USF1	ENSG00000158773	1:161009040-161015767	ENSG00000158773_USF1_1:161009040-161015767
USF2	ENSG00000105698	19:35759880-35770724	ENSG00000105698_USF2_19:35759880-35770724
USH1C	ENSG00000006611	11:17515441-17565963	ENSG00000006611_USH1C_11:17515441-17565963
USP19	ENSG00000172046	3:49145478-49158371	ENSG00000172046_USP19_3:49145478-49158371
USP39	ENSG00000168883	2:85829978-85876403	ENSG00000168883_USP39_2:85829978-85876403
UTP20	ENSG00000120800	12:101673886-101780394	ENSG00000120800_UTP20_12:101673886-101780394
UTRN	ENSG00000152818	6:144606836-145174170	ENSG00000152818_UTRN_6:144606836-145174170
UTY	ENSG00000183878	Y:15360258-15592553	ENSG00000183878_UTY_Y:15360258-15592553
VAPA			ambiguous nomenclature
VAV1	ENSG00000141968	19:6772724-6857377	ENSG00000141968_VAV1_19:6772724-6857377
VAV2	ENSG00000160293	9:136627015-136857726	ENSG00000160293_VAV2_9:136627015-136857726
VAX1	ENSG00000148704	10:118888031-118897812	ENSG00000148704_VAX1_10:118888031-118897812
VAX2			ambiguous nomenclature
VDR	ENSG00000111424	12:48235319-48336831	ENSG00000111424_VDR_12:48235319-48336831
VENTX	ENSG00000151650	10:135050907-135055433	ENSG00000151650_VENTX_10:135050907-135055433
VEZF1	ENSG00000136451	17:56048909-56065620	ENSG00000136451_VEZF1_17:56048909-56065620
VHL	ENSG00000134086	3:10182691-10193904	ENSG00000134086_VHL_3:10182691-10193904
VIM	ENSG00000026025	10:17270257-17279592	ENSG00000026025_VIM_10:17270257-17279592
VPS72	ENSG00000163159	1:151142462-151167797	ENSG00000163159_VPS72_1:151142462-151167797
WAC	ENSG00000095787	10:28821421-28912041	ENSG00000095787_WAC_10:28821421-28912041
WBP4	ENSG00000120688	13:41635409-41658137	ENSG00000120688_WBP4_13:41635409-41658137
WDFY3	ENSG00000163625	4:85590703-85887544	ENSG00000163625_WDFY3_4:85590703-85887544
WDHD1	ENSG00000198554	14:55405667-55493823	ENSG00000198554_WDHD1_14:55405667-55493823
WDR1	ENSG00000071127	4:10075962-10118573	ENSG00000071127_WDR1_4:10075962-10118573
WDR12	ENSG00000138442	2:203739504-203879521	ENSG00000138442_WDR12_2:203739504-203879521
WDR13			ambiguous nomenclature
WDR19	ENSG00000157796	4:39184023-39287430	ENSG00000157796_WDR19_4:39184023-39287430
WDR26	ENSG00000162923	1:224572844-224624735	ENSG00000162923_WDR26_1:224572844-224624735
WDR33	ENSG00000136709	2:128458595-128568761	ENSG00000136709_WDR33_2:128458595-128568761
WDR4	ENSG00000160193	21:44263203-44299678	ENSG00000160193_WDR4_21:44263203-44299678
WDR43	ENSG00000163811	2:29117508-29171088	ENSG00000163811_WDR43_2:29117508-29171088
WDR45			ambiguous nomenclature
WDR46			ambiguous nomenclature
WDR48	ENSG00000114742	3:39093488-39138155	ENSG00000114742_WDR48_3:39093488-39138155
WDR55	ENSG00000120314	5:140044260-140053709	ENSG00000120314_WDR55_5:140044260-140053709
WDR6	ENSG00000178252	3:49044494-49053386	ENSG00000178252_WDR6_3:49044494-49053386
WDR61	ENSG00000140395	15:78570176-78592136	ENSG00000140395_WDR61_15:78570176-78592136
WDR62	ENSG00000075702	19:36545782-36596008	ENSG00000075702_WDR62_19:36545782-36596008
WDR74	ENSG00000133316	11:62599813-62609281	ENSG00000133316_WDR74_11:62599813-62609281
WDR77	ENSG00000116455	1:111982511-111991998	ENSG00000116455_WDR77_1:111982511-111991998
WDR82	ENSG00000164091	3:52288436-52322036	ENSG00000164091_WDR82_3:52288436-52322036
WDTC1	ENSG00000142784	1:27561006-27635110	ENSG00000142784_WDTC1_1:27561006-27635110
WHSC1	ENSG00000109685	4:1873150-1983934	ENSG00000109685_WHSC1_4:1873150-1983934
WIPI1	ENSG00000070540	17:66417088-66453654	ENSG00000070540_WIPI1_17:66417088-66453654
WIZ	ENSG00000011451	19:15532318-15560762	ENSG00000011451_WIZ_19:15532318-15560762
WSB1	ENSG00000109046	17:25621101-25640657	ENSG00000109046_WSB1_17:25621101-25640657
WSB2	ENSG00000176871	12:118470711-118500235	ENSG00000176871_WSB2_12:118470711-118500235
WTIP	ENSG00000142279	19:34971873-34997258	ENSG00000142279_WTIP_19:34971873-34997258
WWC1	ENSG00000113645	5:167718655-167899308	ENSG00000113645_WWC1_5:167718655-167899308
WWC2	ENSG00000151718	4:184020445-184241930	ENSG00000151718_WWC2_4:184020445-184241930
WWOX	ENSG00000186153	16:78133309-79246564	ENSG00000186153_WWOX_16:78133309-79246564
WWP1	ENSG00000123124	8:87354966-87490649	ENSG00000123124_WWP1_8:87354966-87490649
WWP2	ENSG00000198373	16:69796208-69975644	ENSG00000198373_WWP2_16:69796208-69975644
WWTR1	ENSG00000018408	3:149235021-149454501	ENSG00000018408_WWTR1_3:149235021-149454501
XBP1	ENSG00000100219	22:29190542-29196585	ENSG00000100219_XBP1_22:29190542-29196585
YAF2	ENSG00000015153	12:42550905-42632151	ENSG00000015153_YAF2_12:42550905-42632151
YAP1	ENSG00000137693	11:101981191-102104154	ENSG00000137693_YAP1_11:101981191-102104154
[truncated: 193 more rows]

## Sheet: Table S2
Table S2. All regulons identified from preclinical models. The table shows transcriptional regulators-targets relationships, for each of the 1,308 identified regulons: hugo symbol, en-sembl id and genomic coordinates of both the regulator and each target gene, together with the type of regulation (positive or negative).
TRANSCRIPTION FACTOR ENSEMBL ID	TRANSCRIPTION FACTOR HUGO SYMBOL	TRANSCRIPTION FACTOR GENOMIC COORDINATES	TARGET ENSEMBL ID	TARGET HUGO SYMBOL	TARGET GENOMIC COORDINATES	REGULATION TYPE
ENSG00000100429	HDAC10	22:50683611-50689834	ENSG00000092847	AGO1	1:36335408-36395211	-
ENSG00000110711	AIP	11:67250511-67258574	ENSG00000092847	AGO1	1:36335408-36395211	+
ENSG00000135541	AHI1	6:135604669-135818914	ENSG00000092847	AGO1	1:36335408-36395211	-
ENSG00000145901	TNIP1	5:150409505-150473138	ENSG00000092847	AGO1	1:36335408-36395211	+
ENSG00000166135	HIF1AN	10:102288828-102319755	ENSG00000092847	AGO1	1:36335408-36395211	-
ENSG00000120690	ELF1	13:41506055-41635576	ENSG00000123908	AGO2	8:141541263-141645718	-
ENSG00000124641	MED20	6:41873091-41888877	ENSG00000260682	7SK	16:81993523-81996298	+
ENSG00000069011	PITX1	5:134363424-134370503	ENSG00000268895	A1BG-AS1	19:58859116-58866549	+
ENSG00000138378	STAT4	2:191894301-192016322	ENSG00000148584	A1CF	10:52559168-52645435	+
ENSG00000054598	FOXC1	6:1610680-1614127	ENSG00000175899	A2M	12:9220259-9268825	+
ENSG00000120738	EGR1	5:137801178-137805004	ENSG00000175899	A2M	12:9220259-9268825	+
ENSG00000137203	TFAP2A	6:10393418-10419892	ENSG00000175899	A2M	12:9220259-9268825	+
ENSG00000175832	ETV4	17:41605211-41656988	ENSG00000175899	A2M	12:9220259-9268825	+
ENSG00000173575	CHD2	15:93426525-93571237	ENSG00000094914	AAAS	12:53701239-53718648	-
ENSG00000065717	TLE2	19:2997635-3047633	ENSG00000081760	AACS	12:125549924-125627873	+
ENSG00000119042	SATB2	2:200134222-200335989	ENSG00000081760	AACS	12:125549924-125627873	+
ENSG00000104447	TRPS1	8:116420723-116821899	ENSG00000250420	AACSP1	5:178191861-178245436	+
ENSG00000121297	TSHZ3	19:31765850-31840453	ENSG00000204518	AADACL4	1:12704565-12727097	+
ENSG00000139618	BRCA2	13:32889610-32973805	ENSG00000204518	AADACL4	1:12704565-12727097	+
ENSG00000006468	ETV1	7:13930852-14031050	ENSG00000109576	AADAT	4:170981372-171012850	+
ENSG00000198300	PEG3	19:57321444-57352096	ENSG00000109576	AADAT	4:170981372-171012850	+
ENSG00000166197	NOLC1	10:103911932-103923627	ENSG00000103591	AAGAB	15:67493370-67547533	+
ENSG00000174405	LIG4	13:108859786-108870716	ENSG00000103591	AAGAB	15:67493370-67547533	+
ENSG00000122299	ZC3H7A	16:11844441-11891123	ENSG00000087884	AAMDC	11:77532154-77629478	-
ENSG00000125870	SNRPB2	20:16710605-16722421	ENSG00000087884	AAMDC	11:77532154-77629478	+
ENSG00000135164	DMTF1	7:86781676-86825653	ENSG00000087884	AAMDC	11:77532154-77629478	-
ENSG00000163939	PBRM1	3:52579367-52719933	ENSG00000087884	AAMDC	11:77532154-77629478	+
ENSG00000188191	PRKAR1B	7:588833-767287	ENSG00000087884	AAMDC	11:77532154-77629478	+
ENSG00000105880	DLX5	7:96649703-96654409	ENSG00000205002	AARD	8:117950437-117956726	+
ENSG00000071127	WDR1	4:10075962-10118573	ENSG00000090861	AARS	16:70286197-70323446	+
ENSG00000130810	PPAN	19:10216964-10225414	ENSG00000090861	AARS	16:70286197-70323446	+
ENSG00000164190	NIPBL	5:36876860-37066515	ENSG00000090861	AARS	16:70286197-70323446	-
ENSG00000169375	SIN3A	15:75661719-75748183	ENSG00000090861	AARS	16:70286197-70323446	-
ENSG00000198517	MAFK	7:1570349-1582679	ENSG00000090861	AARS	16:70286197-70323446	+
ENSG00000104825	NFKBIB	19:39390339-39399533	ENSG00000124608	AARS2	6:44267390-44281063	-
ENSG00000133895	MEN1	11:64570981-64578766	ENSG00000124608	AARS2	6:44267390-44281063	+
ENSG00000137497	NUMA1	11:71713909-71791739	ENSG00000124608	AARS2	6:44267390-44281063	+
ENSG00000143776	CDC42BPA	1:227177565-227506175	ENSG00000124608	AARS2	6:44267390-44281063	-
ENSG00000196275	GTF2IRD2	7:74210482-74267847	ENSG00000266967	AARSD1	17:41102542-41116515	+
ENSG00000158711	ELK4	1:205577070-205601090	ENSG00000008311	AASS	7:121715700-121784334	+
ENSG00000166402	TUB	11:8040790-8127659	ENSG00000008311	AASS	7:121715700-121784334	-
ENSG00000111752	PHC1	12:9066491-9094063	ENSG00000181409	AATK	17:79091094-79139877	+
ENSG00000108509	CAMTA2	17:4871286-4890960	ENSG00000225200	AB019441.29	14:106444606-106445233	-
ENSG00000172977	KAT5	11:65479466-65487075	ENSG00000225200	AB019441.29	14:106444606-106445233	+
ENSG00000188846	RPL14	3:40498782-40503861	ENSG00000225200	AB019441.29	14:106444606-106445233	+
ENSG00000198034	RPS4X	X:71475528-71497150	ENSG00000225200	AB019441.29	14:106444606-106445233	+
ENSG00000167766	ZNF83	19:53097312-53193749	ENSG00000183044	ABAT	16:8768421-8878432	+
ENSG00000246705	H2AFJ	12:14927269-14930936	ENSG00000183044	ABAT	16:8768421-8878432	+
ENSG00000177192	PUS1	12:132413744-132428406	ENSG00000226210	ABC7-42389800N19.1	12:73724-91218	+
ENSG00000114446	IFT57	3:107879658-107941417	ENSG00000165029	ABCA1	9:107543282-107690518	+
ENSG00000135363	LMO2	11:33880121-33913836	ENSG00000165029	ABCA1	9:107543282-107690518	+
ENSG00000128272	ATF4	22:39915699-39918691	ENSG00000154263	ABCA10	17:67143354-67240987	+
ENSG00000164134	NAA15	4:140222608-140341187	ENSG00000154263	ABCA10	17:67143354-67240987	+
ENSG00000103197	TSC2	16:2097465-2138716	ENSG00000144452	ABCA12	2:215796265-216003151	+
ENSG00000171843	MLLT3	9:20341662-20622542	ENSG00000144452	ABCA12	2:215796265-216003151	-
ENSG00000196664	TLR7	X:12885201-12908499	ENSG00000238098	ABCA17P	16:2389150-2476700	+
ENSG00000169764	UGP2	2:64068073-64118696	ENSG00000167972	ABCA3	16:2325881-2390747	+
ENSG00000172216	CEBPB	20:48807375-48809212	ENSG00000167972	ABCA3	16:2325881-2390747	+
ENSG00000186153	WWOX	16:78133309-79246564	ENSG00000167972	ABCA3	16:2325881-2390747	+
ENSG00000136147	PHF11	13:50069745-50103123	ENSG00000154262	ABCA6	17:67074842-67138029	+
ENSG00000010244	ZNF207	17:30677135-30708905	ENSG00000064687	ABCA7	19:1040101-1065571	-
ENSG00000064932	SBNO2	19:1107635-1174282	ENSG00000064687	ABCA7	19:1040101-1065571	+
ENSG00000104976	SNAPC2	19:7985200-7988135	ENSG00000064687	ABCA7	19:1040101-1065571	+
ENSG00000127511	SIN3B	19:16940210-16991164	ENSG00000064687	ABCA7	19:1040101-1065571	-
ENSG00000141002	TCF25	16:89939999-89977792	ENSG00000064687	ABCA7	19:1040101-1065571	+
ENSG00000179388	EGR3	8:22545171-22550815	ENSG00000085563	ABCB1	7:87133174-87342611	+
ENSG00000077522	ACTN2	1:236849753-236927931	ENSG00000135776	ABCB10	1:229652328-229694442	+
ENSG00000138433	CIR1	2:175212749-175260443	ENSG00000135776	ABCB10	1:229652328-229694442	-
ENSG00000162702	ZNF281	1:200374067-200379184	ENSG00000135776	ABCB10	1:229652328-229694442	+
ENSG00000163041	H3F3A	1:226249551-226259702	ENSG00000135776	ABCB10	1:229652328-229694442	+
ENSG00000111087	GLI1	12:57853917-57866045	ENSG00000073734	ABCB11	2:169779447-169887832	+
ENSG00000119778	ATAD2B	2:23971533-24149984	ENSG00000005471	ABCB4	7:87031012-87109751	+
ENSG00000120798	NR2C1	12:95414004-95467479	ENSG00000005471	ABCB4	7:87031012-87109751	+
ENSG00000160917	CPSF4	7:99036544-99054994	ENSG00000005471	ABCB4	7:87031012-87109751	+
ENSG00000244405	ETV5	3:185764096-185828107	ENSG00000005471	ABCB4	7:87031012-87109751	+
ENSG00000198300	PEG3	19:57321444-57352096	ENSG00000004846	ABCB5	7:20654829-20816658	+
ENSG00000106004	HOXA5	7:27180670-27183287	ENSG00000115657	ABCB6	2:220074489-220083712	+
ENSG00000023445	BIRC3	11:102188214-102210134	ENSG00000197150	ABCB8	7:150725509-150744869	-
ENSG00000105325	FZR1	19:3506270-3538328	ENSG00000197150	ABCB8	7:150725509-150744869	+
ENSG00000141002	TCF25	16:89939999-89977792	ENSG00000197150	ABCB8	7:150725509-150744869	+
ENSG00000178951	ZBTB7A	19:4044361-4066943	ENSG00000197150	ABCB8	7:150725509-150744869	+
ENSG00000073536	NLE1	17:33455771-33469334	ENSG00000150967	ABCB9	12:123405497-123466196	+
ENSG00000136603	SKIL	3:170075465-170114623	ENSG00000150967	ABCB9	12:123405497-123466196	-
ENSG00000196323	ZBTB44	11:130096571-130184581	ENSG00000150967	ABCB9	12:123405497-123466196	+
ENSG00000198300	PEG3	19:57321444-57352096	ENSG00000103222	ABCC1	16:16043433-16236931	+
ENSG00000135100	HNF1A	12:121416345-121440315	ENSG00000023839	ABCC2	10:101542488-101611949	+
ENSG00000048052	HDAC9	7:18126571-19042039	ENSG00000108846	ABCC3	17:48712137-48769613	+
ENSG00000111752	PHC1	12:9066491-9094063	ENSG00000108846	ABCC3	17:48712137-48769613	+
ENSG00000145703	IQGAP2	5:75699073-76003957	ENSG00000125257	ABCC4	13:95672082-95953687	+
ENSG00000117625	RCOR3	1:211431718-211489727	ENSG00000091262	ABCC6	16:16242784-16317379	+
ENSG00000117625	RCOR3	1:211431718-211489727	ENSG00000256340	ABCC6P1	16:18582483-18609650	+
ENSG00000135100	HNF1A	12:121416345-121440315	ENSG00000069431	ABCC9	12:21950334-22094336	+
ENSG00000035928	RFC1	4:39289075-39367995	ENSG00000101986	ABCD1	X:152990322-153010216	+
ENSG00000125931	CITED1	X:71521487-71527037	ENSG00000101986	ABCD1	X:152990322-153010216	+
ENSG00000183628	DGCR6	22:18893540-18901751	ENSG00000101986	ABCD1	X:152990322-153010216	+
ENSG00000175197	DDIT3	12:57910370-57914300	ENSG00000117528	ABCD3	1:94883932-94984222	+
ENSG00000186660	ZFP91	11:58346583-58388515	ENSG00000117528	ABCD3	1:94883932-94984222	+
ENSG00000241685	ARPC1A	7:98923520-98985787	ENSG00000117528	ABCD3	1:94883932-94984222	+
ENSG00000170581	STAT2	12:56735380-56753939	ENSG00000119688	ABCD4	14:74752125-74769759	+
ENSG00000080298	RFX3	9:3218296-3526004	ENSG00000204574	ABCF1	6:30539152-30564956	+
ENSG00000116731	PRDM2	1:14026692-14151574	ENSG00000204574	ABCF1	6:30539152-30564956	+
ENSG00000184635	ZNF93	19:20011721-20046384	ENSG00000204574	ABCF1	6:30539152-30564956	-
ENSG00000101126	ADNP	20:49505584-49547958	ENSG00000033050	ABCF2	7:150904922-150924316	-
ENSG00000137074	APTX	9:32972603-33025166	ENSG00000033050	ABCF2	7:150904922-150924316	+
ENSG00000110395	CBL	11:119076751-119178859	ENSG00000161204	ABCF3	3:183903810-183911800	+
ENSG00000171056	SOX7	8:10581277-10697357	ENSG00000160179	ABCG1	21:43619798-43717354	+
ENSG00000253293	HOXA10	7:27210209-27219880	ENSG00000160179	ABCG1	21:43619798-43717354	+
ENSG00000103490	PYCARD	16:31212805-31214771	ENSG00000118777	ABCG2	4:89011415-89152474	+
ENSG00000065548	ZC3H15	2:187350882-187374090	ENSG00000144827	ABHD10	3:111697856-111712210	+
ENSG00000075426	FOSL2	2:28615314-28640179	ENSG00000144827	ABHD10	3:111697856-111712210	+
ENSG00000095794	CREM	10:35415718-35501886	ENSG00000144827	ABHD10	3:111697856-111712210	+
ENSG00000113558	SKP1	5:133484632-133512729	ENSG00000144827	ABHD10	3:111697856-111712210	+
ENSG00000144655	CSRNP1	3:39183345-39196053	ENSG00000144827	ABHD10	3:111697856-111712210	+
ENSG00000171566	PLRG1	4:155456157-155471587	ENSG00000144827	ABHD10	3:111697856-111712210	+
ENSG00000162772	ATF3	1:212738675-212794119	ENSG00000106077	ABHD11	7:73150423-73153197	+
ENSG00000168883	USP39	2:85829978-85876403	ENSG00000106077	ABHD11	7:73150423-73153197	+
ENSG00000170515	PA2G4	12:56498102-56507691	ENSG00000106077	ABHD11	7:73150423-73153197	+
ENSG00000149273	RPS3	11:75110529-75133324	ENSG00000100997	ABHD12	20:25275378-25371619	+
ENSG00000182670	TTC3	21:38445525-38575413	ENSG00000100997	ABHD12	20:25275378-25371619	+
ENSG00000026025	VIM	10:17270257-17279592	ENSG00000131969	ABHD12B	14:51338877-51371688	+
ENSG00000127951	FGL2	7:76822687-76829143	ENSG00000139826	ABHD13	13:108870726-108886603	+
ENSG00000130816	DNMT1	19:10244020-10341962	ENSG00000139826	ABHD13	13:108870726-108886603	-
ENSG00000205581	HMGN1	21:40714240-40721573	ENSG00000139826	ABHD13	13:108870726-108886603	+
ENSG00000165156	ZHX1	8:124260695-124287781	ENSG00000248487	ABHD14A	3:52005441-52015212	+
ENSG00000136261	BZW2	7:16685755-16746148	ENSG00000114779	ABHD14B	3:52002525-52017425	+
ENSG00000144655	CSRNP1	3:39183345-39196053	ENSG00000114779	ABHD14B	3:52002525-52017425	+
ENSG00000197157	SND1	7:127292233-127732661	ENSG00000114779	ABHD14B	3:52002525-52017425	+
ENSG00000051128	HOMER3	19:19040009-19052070	ENSG00000168792	ABHD15	17:27887564-27894155	+
ENSG00000119042	SATB2	2:200134222-200335989	ENSG00000168792	ABHD15	17:27887564-27894155	+
ENSG00000198176	TFDP1	13:114239012-114295785	ENSG00000168792	ABHD15	17:27887564-27894155	+
ENSG00000092199	HNRNPC	14:21677294-21737653	ENSG00000204427	ABHD16A	6:31654725-31671221	+
ENSG00000156469	MTERFD1	8:97251625-97273838	ENSG00000204427	ABHD16A	6:31654725-31671221	+
ENSG00000163159	VPS72	1:151142462-151167797	ENSG00000204427	ABHD16A	6:31654725-31671221	+
ENSG00000025434	NR1H3	11:47269850-47290396	ENSG00000129968	ABHD17A	19:1876808-1885546	+
ENSG00000070423	RNF126	19:647525-663277	ENSG00000129968	ABHD17A	19:1876808-1885546	+
ENSG00000159461	AMFR	16:56395363-56459450	ENSG00000129968	ABHD17A	19:1876808-1885546	+
ENSG00000196966	HIST1H3E	6:26225382-26225844	ENSG00000203835	ABHD17AP1	1:147618672-147621845	+
ENSG00000196966	HIST1H3E	6:26225382-26225844	ENSG00000198658	ABHD17AP2	1:146076837-146080009	+
ENSG00000106290	TAF6	7:99704692-99717464	ENSG00000229107	ABHD17AP4	22:21022123-21025272	+
ENSG00000158796	DEDD	1:161090763-161102478	ENSG00000229107	ABHD17AP4	22:21022123-21025272	+
ENSG00000100429	HDAC10	22:50683611-50689834	ENSG00000182502	ABHD17AP5	22:22469235-22472374	+
ENSG00000158796	DEDD	1:161090763-161102478	ENSG00000182502	ABHD17AP5	22:22469235-22472374	+
ENSG00000188342	GTF2F2	13:45694649-45858237	ENSG00000107362	ABHD17B	9:74477367-74525847	+
ENSG00000152518	ZFP36L2	2:43449540-43453748	ENSG00000136379	ABHD17C	15:80972024-81047962	-
ENSG00000180530	NRIP1	21:16333555-16437321	ENSG00000140526	ABHD2	15:89630689-89745591	+
ENSG00000204103	MAFB	20:39314487-39317880	ENSG00000140526	ABHD2	15:89630689-89745591	+
ENSG00000070756	PABPC1	8:101698043-101735037	ENSG00000158201	ABHD3	18:19230857-19284766	-
ENSG00000077150	NFKB2	10:104153866-104162281	ENSG00000158201	ABHD3	18:19230857-19284766	+
ENSG00000104825	NFKBIB	19:39390339-39399533	ENSG00000158201	ABHD3	18:19230857-19284766	+
ENSG00000101882	NKAP	X:119059013-119077735	ENSG00000011198	ABHD5	3:43731604-43775863	+
ENSG00000129484	PARP2	14:20811740-20826064	ENSG00000011198	ABHD5	3:43731604-43775863	+
ENSG00000213523	SRA1	5:139916924-139937895	ENSG00000011198	ABHD5	3:43731604-43775863	+
ENSG00000029153	ARNTL2	12:27485786-27576241	ENSG00000163686	ABHD6	3:58223232-58281420	+
ENSG00000073614	KDM5A	12:389294-498620	ENSG00000163686	ABHD6	3:58223232-58281420	-
ENSG00000105982	RNF32	7:156432974-156469824	ENSG00000163686	ABHD6	3:58223232-58281420	+
ENSG00000107175	CREB3	9:35732331-35737001	ENSG00000163686	ABHD6	3:58223232-58281420	+
ENSG00000123091	RNF11	1:51701942-51739127	ENSG00000163686	ABHD6	3:58223232-58281420	+
ENSG00000255302	EID1	15:49170082-49172380	ENSG00000163686	ABHD6	3:58223232-58281420	+
ENSG00000258289	CHURC1	14:65381078-65411309	ENSG00000163686	ABHD6	3:58223232-58281420	+
ENSG00000105982	RNF32	7:156432974-156469824	ENSG00000127220	ABHD8	19:17402939-17421045	+
ENSG00000125826	RBCK1	20:388141-411610	ENSG00000127220	ABHD8	19:17402939-17421045	+
ENSG00000125931	CITED1	X:71521487-71527037	ENSG00000127220	ABHD8	19:17402939-17421045	+
ENSG00000130382	MLLT1	19:6212965-6279959	ENSG00000127220	ABHD8	19:17402939-17421045	+
ENSG00000139220	PPFIA2	12:81652044-82153332	ENSG00000127220	ABHD8	19:17402939-17421045	+
ENSG00000179627	ZBTB42	14:105266932-105271049	ENSG00000127220	ABHD8	19:17402939-17421045	+
ENSG00000150527	CTAGE5	14:39734487-39856156	ENSG00000136754	ABI1	10:27035521-27150016	+
ENSG00000179562	GCC1	7:127220671-127233665	ENSG00000136754	ABI1	10:27035521-27150016	+
ENSG00000198646	NCOA6	20:33284721-33413452	ENSG00000136754	ABI1	10:27035521-27150016	-
ENSG00000167986	DDB1	11:61066922-61110068	ENSG00000138443	ABI2	2:204192941-204312446	+
ENSG00000125826	RBCK1	20:388141-411610	ENSG00000108798	ABI3	17:47287588-47300587	+
ENSG00000139220	PPFIA2	12:81652044-82153332	ENSG00000108798	ABI3	17:47287588-47300587	+
ENSG00000130066	SAT1	X:23801289-23804343	ENSG00000099204	ABLIM1	10:116190871-116444762	+
ENSG00000007866	TEAD3	6:35441373-35464853	ENSG00000159842	ABR	17:906757-1132315	+
ENSG00000138741	TRPC3	4:122800181-122872909	ENSG00000146386	ABRACL	6:139349818-139364439	+
ENSG00000180573	HIST1H2AC	6:26124372-26139344	ENSG00000146109	ABT1	6:26597179-26600278	+
ENSG00000164916	FOXK1	7:4683387-4811074	ENSG00000114626	ABTB1	3:127391777-127399768	+
ENSG00000110768	GTF2H1	11:18343841-18388591	ENSG00000166016	ABTB2	11:34172534-34379555	+
ENSG00000071655	MBD3	19:1576638-1592882	ENSG00000185065	AC000068.5	22:19435415-19437628	+
ENSG00000163132	MSX1	4:4861392-4865663	ENSG00000185065	AC000068.5	22:19435415-19437628	+
ENSG00000099326	MZF1	19:59073297-59084942	ENSG00000235776	AC000089.3	22:19779816-19780617	+
ENSG00000132466	ANKRD17	4:73939092-74124515	ENSG00000235776	AC000089.3	22:19779816-19780617	+
ENSG00000147604	RPL7	8:74202505-74208024	ENSG00000235776	AC000089.3	22:19779816-19780617	+
ENSG00000185610	DBX2	12:45408454-45444882	ENSG00000224981	AC000367.1	7:126508820-126510586	+
ENSG00000125817	CENPB	20:3764497-3767337	ENSG00000235560	AC002310.12	16:30546072-30548465	+
ENSG00000189091	SF3B3	16:70557690-70608820	ENSG00000235560	AC002310.12	16:30546072-30548465	+
ENSG00000113070	HBEGF	5:139712427-139726216	ENSG00000215616	AC002321.2	GL000201.1:3904-22432	+
ENSG00000077235	GTF3C1	16:27470875-27561234	ENSG00000241764	AC002467.7	7:107383261-107385026	+
ENSG00000171056	SOX7	8:10581277-10697357	ENSG00000233214	AC002511.2	19:35914963-35915554	+
ENSG00000104856	RELB	19:45504687-45541452	ENSG00000232680	AC002511.3	19:35923858-35925544	+
ENSG00000148798	INA	10:105036919-105050108	ENSG00000232680	AC002511.3	19:35923858-35925544	+
ENSG00000126456	IRF3	19:50162825-50169132	ENSG00000261457	AC002519.6	16:31814267-31819294	+
ENSG00000118985	ELL2	5:95220801-95297775	ENSG00000223561	AC003090.1	7:25632970-25790614	+
ENSG00000151623	NR3C2	4:148999912-149365850	ENSG00000223561	AC003090.1	7:25632970-25790614	+
ENSG00000104447	TRPS1	8:116420723-116821899	ENSG00000267750	AC003102.3	17:42376941-42392683	+
ENSG00000105325	FZR1	19:3506270-3538328	ENSG00000267750	AC003102.3	17:42376941-42392683	+
ENSG00000133639	BTG1	12:92536285-92539673	ENSG00000267750	AC003102.3	17:42376941-42392683	+
ENSG00000069011	PITX1	5:134363424-134370503	ENSG00000234494	AC003665.1	17:45974695-46018776	+
ENSG00000076053	RBM7	11:114270751-114284925	ENSG00000196656	AC004057.1	4:114135136-114138326	+
ENSG00000188846	RPL14	3:40498782-40503861	ENSG00000196656	AC004057.1	4:114135136-114138326	+
ENSG00000251247	ZNF345	19:37341262-37403931	ENSG00000250522	AC004066.3	4:106461346-106473512	+
ENSG00000087077	TRIP6	7:100464759-100471076	ENSG00000273447	AC004067.5	4:110613159-110613859	+
ENSG00000175029	CTBP2	10:126676420-126849739	ENSG00000273447	AC004067.5	4:110613159-110613859	-
ENSG00000092199	HNRNPC	14:21677294-21737653	ENSG00000230311	AC004074.3	X:72442959-72443394	+
ENSG00000162851	TFB2M	1:246703861-246729626	ENSG00000230311	AC004074.3	X:72442959-72443394	+
ENSG00000112983	BRD8	5:137475454-137514675	ENSG00000268163	AC004076.9	19:57949337-57988904	+
ENSG00000090621	PABPC4	1:40026487-40042462	ENSG00000267666	AC004156.3	19:663481-668063	+
ENSG00000126705	AHDC1	1:27860545-27930942	ENSG00000267778	AC004221.2	19:1238177-1239521	+
ENSG00000100105	PATZ1	22:31721789-31742218	ENSG00000005189	AC004381.6	16:20817750-20860987	-
ENSG00000110880	CORO1C	12:109038884-109125372	ENSG00000213269	AC004386.4	X:73595959-73596720	-
ENSG00000131018	SYNE1	6:152442818-152958936	ENSG00000146677	AC004453.8	7:44507440-44507939	+
ENSG00000188846	RPL14	3:40498782-40503861	ENSG00000146677	AC004453.8	7:44507440-44507939	+
ENSG00000204628	GNB2L1	5:180663908-180675096	ENSG00000146677	AC004453.8	7:44507440-44507939	+
ENSG00000122592	HOXA7	7:27193334-27197555	ENSG00000235669	AC004593.3	7:29239155-29248586	+
ENSG00000147488	ST18	8:53023398-53373519	ENSG00000235669	AC004593.3	7:29239155-29248586	+
ENSG00000122565	CBX3	7:26240781-26252976	ENSG00000229944	AC004797.1	17:47500969-47502298	+
ENSG00000179361	ARID3B	15:74833517-74890472	ENSG00000229944	AC004797.1	17:47500969-47502298	-
ENSG00000164050	PLXNB1	3:48445260-48471594	ENSG00000242687	AC004893.11	7:98610787-98645863	+
ENSG00000179348	GATA2	3:128198269-128212028	ENSG00000228151	AC004941.3	7:149095294-149098547	+
ENSG00000171056	SOX7	8:10581277-10697357	ENSG00000233760	AC004947.2	7:26591440-26596819	+
ENSG00000135144	DTX1	12:113494513-113535833	ENSG00000214243	AC004980.10	7:76279717-76280214	+
ENSG00000116731	PRDM2	1:14026692-14151574	ENSG00000233225	AC004987.9	7:39872812-39874544	+
ENSG00000124496	TRERF1	6:42192668-42419789	ENSG00000233225	AC004987.9	7:39872812-39874544	+
ENSG00000179348	GATA2	3:128198269-128212028	ENSG00000233225	AC004987.9	7:39872812-39874544	+
ENSG00000071655	MBD3	19:1576638-1592882	ENSG00000213888	AC005003.1	22:31742874-31744670	+
ENSG00000136147	PHF11	13:50069745-50103123	ENSG00000233073	AC005009.2	7:86413541-86415986	+
ENSG00000163013	FBXO41	2:73481809-73511559	ENSG00000255690	AC005013.1	7:28992973-28998029	+
ENSG00000105662	CRTC1	19:18794486-18893004	ENSG00000227038	AC005077.12	7:75719748-75738097	+
ENSG00000116852	KIF21B	1:200938519-200992828	ENSG00000227038	AC005077.12	7:75719748-75738097	+
ENSG00000119547	ONECUT2	18:55102916-55158529	ENSG00000227038	AC005077.12	7:75719748-75738097	-
ENSG00000164342	TLR3	4:186990305-187009223	ENSG00000227038	AC005077.12	7:75719748-75738097	+
ENSG00000064393	HIPK2	7:139246315-139477577	ENSG00000230882	AC005077.14	7:75700786-75704281	+
ENSG00000073350	LLGL2	17:73521160-73571289	ENSG00000196295	AC005154.6	7:30555924-30634425	+
ENSG00000085185	BCORL1	X:129115082-129192058	ENSG00000196295	AC005154.6	7:30555924-30634425	+
ENSG00000137203	TFAP2A	6:10393418-10419892	ENSG00000196295	AC005154.6	7:30555924-30634425	+
ENSG00000126767	ELK1	X:47494919-47510003	ENSG00000213209	AC005229.7	7:148334270-148334679	+
ENSG00000134480	CCNH	5:86687310-86708836	ENSG00000256210	AC005255.3	19:14903120-14903589	+
ENSG00000140395	WDR61	15:78570176-78592136	ENSG00000256210	AC005255.3	19:14903120-14903589	+
ENSG00000118495	PLAGL1	6:144261436-144385735	ENSG00000170468	AC005280.1	14:73957643-73960105	+
ENSG00000143294	PRCC	1:156720401-156770607	ENSG00000170468	AC005280.1	14:73957643-73960105	+
ENSG00000151322	NPAS3	14:33404138-34273382	ENSG00000170468	AC005280.1	14:73957643-73960105	+
ENSG00000129911	KLF16	19:1852398-1863567	ENSG00000267283	AC005306.3	19:1989399-1990369	-
ENSG00000085185	BCORL1	X:129115082-129192058	ENSG00000267243	AC005307.3	19:28926294-29218684	+
ENSG00000120738	EGR1	5:137801178-137805004	ENSG00000267243	AC005307.3	19:28926294-29218684	+
ENSG00000186130	ZBTB6	9:125670334-125675609	ENSG00000267243	AC005307.3	19:28926294-29218684	-
ENSG00000064393	HIPK2	7:139246315-139477577	ENSG00000267056	AC005336.4	19:16021391-16022634	+
ENSG00000173253	DMRT2	9:1050353-1057552	ENSG00000267056	AC005336.4	19:16021391-16022634	+
ENSG00000196664	TLR7	X:12885201-12908499	ENSG00000251169	AC005355.2	5:133842242-133844920	+
ENSG00000106852	LHX6	9:124964855-124991905	ENSG00000222012	AC005481.5	7:157406714-157411457	+
ENSG00000171056	SOX7	8:10581277-10697357	ENSG00000222012	AC005481.5	7:157406714-157411457	+
ENSG00000106546	AHR	7:17338245-17385776	ENSG00000232006	AC005537.2	7:42993733-43099149	+
ENSG00000118495	PLAGL1	6:144261436-144385735	ENSG00000232006	AC005537.2	7:42993733-43099149	+
ENSG00000175832	ETV4	17:41605211-41656988	ENSG00000232006	AC005537.2	7:42993733-43099149	+
ENSG00000116001	TIA1	2:70436575-70475792	ENSG00000249034	AC005609.1	5:140240340-140243224	+
ENSG00000197576	HOXA4	7:27168125-27170418	ENSG00000249034	AC005609.1	5:140240340-140243224	+
ENSG00000124641	MED20	6:41873091-41888877	ENSG00000228649	AC005682.5	7:22893796-22901021	+
ENSG00000125968	ID1	20:30193085-30194318	ENSG00000228649	AC005682.5	7:22893796-22901021	+
ENSG00000185591	SP1	12:53773959-53810230	ENSG00000228649	AC005682.5	7:22893796-22901021	+
ENSG00000119772	DNMT3A	2:25455844-25565459	ENSG00000272108	AC005754.8	5:140498261-140500347	+
ENSG00000157514	TSC22D3	X:106956450-107020572	ENSG00000272108	AC005754.8	5:140498261-140500347	-
ENSG00000163346	PBXIP1	1:154916551-154928599	ENSG00000272108	AC005754.8	5:140498261-140500347	+
ENSG00000124795	DEK	6:18224098-18265054	ENSG00000268034	AC005795.1	19:42012067-42012814	+
ENSG00000130779	CLIP1	12:122755978-122907179	ENSG00000268034	AC005795.1	19:42012067-42012814	+
ENSG00000168286	THAP11	16:67876212-67878097	ENSG00000268034	AC005795.1	19:42012067-42012814	+
ENSG00000186010	NDUFA13	19:19626544-19644285	ENSG00000268034	AC005795.1	19:42012067-42012814	+
ENSG00000108509	CAMTA2	17:4871286-4890960	ENSG00000227694	AC005884.1	17:59147231-59147702	-
ENSG00000109920	FNBP4	11:47738071-47788995	ENSG00000227694	AC005884.1	17:59147231-59147702	-
ENSG00000129422	MTUS1	8:17501303-17658426	ENSG00000227694	AC005884.1	17:59147231-59147702	+
ENSG00000188846	RPL14	3:40498782-40503861	ENSG00000227694	AC005884.1	17:59147231-59147702	+
ENSG00000204628	GNB2L1	5:180663908-180675096	ENSG00000227694	AC005884.1	17:59147231-59147702	+
ENSG00000253293	HOXA10	7:27210209-27219880	ENSG00000227694	AC005884.1	17:59147231-59147702	+
ENSG00000120798	NR2C1	12:95414004-95467479	ENSG00000231421	AC006050.2	17:28900488-28904018	+
ENSG00000122566	HNRNPA2B1	7:26229546-26241149	ENSG00000231421	AC006050.2	17:28900488-28904018	+
ENSG00000122877	EGR2	10:64571755-64679660	ENSG00000231421	AC006050.2	17:28900488-28904018	+
ENSG00000184486	POU3F2	6:99282579-99286660	ENSG00000231421	AC006050.2	17:28900488-28904018	+
ENSG00000205189	ZBTB10	8:81397853-81438500	ENSG00000231421	AC006050.2	17:28900488-28904018	+
ENSG00000198205	ZXDA	X:57931863-57937067	ENSG00000267549	AC006116.17	19:56826071-56852656	+
ENSG00000019549	SNAI2	8:49830248-49834299	ENSG00000270073	AC006156.2	Y:9345204-9347784	+
ENSG00000159216	RUNX1	21:36160097-37376965	ENSG00000269483	AC006272.1	19:52343176-52346577	+
ENSG00000138741	TRPC3	4:122800181-122872909	ENSG00000261342	AC006538.1	19:2727740-2729325	+
ENSG00000178662	CSRNP3	2:166326156-166545917	ENSG00000234409	AC006547.14	22:20135949-20138399	+
ENSG00000126003	PLAGL2	20:30780305-30795594	ENSG00000273203	AC006946.16	22:17548710-17551565	+
ENSG00000134250	NOTCH2	1:120454175-120612240	ENSG00000273203	AC006946.16	22:17548710-17551565	+
ENSG00000118263	KLF7	2:207938860-208031991	ENSG00000244239	AC007009.1	7:8301862-8302451	-
ENSG00000125826	RBCK1	20:388141-411610	ENSG00000244239	AC007009.1	7:8301862-8302451	+
ENSG00000139220	PPFIA2	12:81652044-82153332	ENSG00000244239	AC007009.1	7:8301862-8302451	+
ENSG00000167333	TRIM68	11:4619901-4629489	ENSG00000244239	AC007009.1	7:8301862-8302451	+
ENSG00000211460	TSN	2:122494678-122525429	ENSG00000244239	AC007009.1	7:8301862-8302451	+
ENSG00000137166	FOXP4	6:41514163-41570122	ENSG00000235411	AC007041.2	2:20439652-20440807	-
ENSG00000167565	SERTAD3	19:40946750-40950612	ENSG00000235411	AC007041.2	2:20439652-20440807	+
ENSG00000012822	CALCOCO1	12:54104902-54121529	ENSG00000229970	AC007128.1	7:8301893-8384146	+
ENSG00000100345	MYH9	22:36677326-36784063	ENSG00000229970	AC007128.1	7:8301893-8384146	-
ENSG00000114742	WDR48	3:39093488-39138155	ENSG00000229970	AC007128.1	7:8301893-8384146	+
ENSG00000154727	GABPA	21:27106880-27144771	ENSG00000229970	AC007128.1	7:8301893-8384146	+
ENSG00000160201	U2AF1	21:44513065-44527697	ENSG00000229970	AC007128.1	7:8301893-8384146	+
ENSG00000162613	FUBP1	1:78409739-78444794	ENSG00000229970	AC007128.1	7:8301893-8384146	+
ENSG00000204977	TRIM13	13:50570023-50594617	ENSG00000229970	AC007128.1	7:8301893-8384146	+
ENSG00000162129	CLPB	11:72003468-72145692	ENSG00000267544	AC007229.3	19:10952514-10952926	+
ENSG00000171735	CAMTA1	1:6845383-7829766	ENSG00000267544	AC007229.3	19:10952514-10952926	+
ENSG00000084623	EIF3I	1:32687528-32697205	ENSG00000231043	AC007238.1	2:58687426-58689167	+
ENSG00000095794	CREM	10:35415718-35501886	ENSG00000231043	AC007238.1	2:58687426-58689167	+
ENSG00000100227	POLDIP3	22:42979726-43010968	ENSG00000231043	AC007238.1	2:58687426-58689167	+
ENSG00000161526	SAP30BP	17:73663195-73704142	ENSG00000231043	AC007238.1	2:58687426-58689167	+
ENSG00000213246	SUPT4H1	17:56422538-56430454	ENSG00000231043	AC007238.1	2:58687426-58689167	+
ENSG00000023734	STRAP	12:16035324-16056412	ENSG00000213090	AC007256.5	2:202275266-202278031	+
ENSG00000135148	TRAFD1	12:112563304-112591407	ENSG00000213090	AC007256.5	2:202275266-202278031	+
ENSG00000117228	GBP1	1:89518001-89531043	ENSG00000227014	AC007285.6	7:30028215-30065276	+
ENSG00000183072	NKX2-5	5:172659111-172662360	ENSG00000267980	AC007292.6	19:4363785-4364637	+
ENSG00000075426	FOSL2	2:28615314-28640179	ENSG00000172974	AC007318.5	2:65432136-65433396	+
ENSG00000095794	CREM	10:35415718-35501886	ENSG00000172974	AC007318.5	2:65432136-65433396	+
ENSG00000111269	CREBL2	12:12764760-12798042	ENSG00000172974	AC007318.5	2:65432136-65433396	+
ENSG00000113558	SKP1	5:133484632-133512729	ENSG00000172974	AC007318.5	2:65432136-65433396	+
ENSG00000121653	MAPK8IP1	11:45907201-45928016	ENSG00000172974	AC007318.5	2:65432136-65433396	+
ENSG00000124562	SNRPC	6:34725182-34741571	ENSG00000172974	AC007318.5	2:65432136-65433396	+
ENSG00000144655	CSRNP1	3:39183345-39196053	ENSG00000172974	AC007318.5	2:65432136-65433396	+
ENSG00000171566	PLRG1	4:155456157-155471587	ENSG00000172974	AC007318.5	2:65432136-65433396	+
ENSG00000186660	ZFP91	11:58346583-58388515	ENSG00000172974	AC007318.5	2:65432136-65433396	+
ENSG00000140853	NLRC5	16:57023396-57117443	ENSG00000224063	AC007319.1	2:187867946-188419390	+
ENSG00000171222	SCAND1	20:34541538-34547394	ENSG00000224063	AC007319.1	2:187867946-188419390	+
ENSG00000126778	SIX1	14:61110132-61124977	ENSG00000226756	AC007365.3	2:64871745-64873832	+
ENSG00000149273	RPS3	11:75110529-75133324	ENSG00000239467	AC007405.6	2:171627622-171634658	+
ENSG00000056972	TRAF3IP2	6:111877656-111927481	ENSG00000228878	AC007551.3	7:35791465-35840226	+
ENSG00000102882	MAPK3	16:30125425-30134827	ENSG00000203632	AC007690.1	3:186650336-186652182	-
ENSG00000239306	RBM14	11:66384052-66394818	ENSG00000203632	AC007690.1	3:186650336-186652182	+
ENSG00000082175	PGR	11:100900354-101001255	ENSG00000267662	AC007796.1	19:31839786-31908700	+
ENSG00000117400	MPL	1:43803477-43818443	ENSG00000267662	AC007796.1	19:31839786-31908700	+
ENSG00000176046	NUPR1	16:28548605-28550495	ENSG00000267662	AC007796.1	19:31839786-31908700	+
ENSG00000122592	HOXA7	7:27193334-27197555	ENSG00000226747	AC007966.1	2:186584600-186605206	+
ENSG00000073536	NLE1	17:33455771-33469334	ENSG00000233762	AC007969.5	2:172373748-172374232	+
ENSG00000108509	CAMTA2	17:4871286-4890960	ENSG00000233762	AC007969.5	2:172373748-172374232	-
ENSG00000188846	RPL14	3:40498782-40503861	ENSG00000233762	AC007969.5	2:172373748-172374232	+
ENSG00000253293	HOXA10	7:27210209-27219880	ENSG00000233762	AC007969.5	2:172373748-172374232	+
ENSG00000106852	LHX6	9:124964855-124991905	ENSG00000218672	AC008060.7	7:155174770-155189051	+
ENSG00000133895	MEN1	11:64570981-64578766	ENSG00000218672	AC008060.7	7:155174770-155189051	+
ENSG00000171056	SOX7	8:10581277-10697357	ENSG00000218672	AC008060.7	7:155174770-155189051	+
ENSG00000196782	MAML3	4:140637906-141075338	ENSG00000218672	AC008060.7	7:155174770-155189051	+
ENSG00000179562	GCC1	7:127220671-127233665	ENSG00000187979	AC008079.9	22:18660804-18688682	+
ENSG00000196387	ZNF140	12:133656423-133684130	ENSG00000187979	AC008079.9	22:18660804-18688682	+
ENSG00000183072	NKX2-5	5:172659111-172662360	ENSG00000237510	AC008268.2	2:96455401-96465914	+
ENSG00000196628	TCF4	18:52889561-53332018	ENSG00000268397	AC008443.1	5:180682719-180684578	-
ENSG00000215271	HOMEZ	14:23741665-23768656	ENSG00000268397	AC008443.1	5:180682719-180684578	-
ENSG00000114742	WDR48	3:39093488-39138155	ENSG00000254336	AC008694.2	5:157031714-157032645	+
ENSG00000153767	GTF2E1	3:120461483-120501916	ENSG00000254336	AC008694.2	5:157031714-157032645	-
ENSG00000104903	LYL1	19:13209846-13213975	ENSG00000249738	AC008697.1	5:158737940-158789842	+
ENSG00000164050	PLXNB1	3:48445260-48471594	ENSG00000249738	AC008697.1	5:158737940-158789842	+
ENSG00000196782	MAML3	4:140637906-141075338	ENSG00000249738	AC008697.1	5:158737940-158789842	+
ENSG00000221869	CEBPD	8:48649470-48651648	ENSG00000230259	AC008738.1	19:33790852-33793430	-
ENSG00000153786	ZDHHC7	16:85007786-85045141	ENSG00000267751	AC009005.2	19:567211-572215	+
ENSG00000166526	ZNF3	7:99661655-99680171	ENSG00000267751	AC009005.2	19:567211-572215	-
ENSG00000183628	DGCR6	22:18893540-18901751	ENSG00000267751	AC009005.2	19:567211-572215	+
ENSG00000164050	PLXNB1	3:48445260-48471594	ENSG00000271824	AC009014.3	5:135527155-135528822	+
ENSG00000124813	RUNX2	6:45295893-45632086	ENSG00000203401	AC009061.1	16:67466594-67468931	+
ENSG00000126777	KTN1	14:56025789-56168244	ENSG00000203401	AC009061.1	16:67466594-67468931	+
ENSG00000167333	TRIM68	11:4619901-4629489	ENSG00000203401	AC009061.1	16:67466594-67468931	+
ENSG00000177425	PAWR	12:79968758-80084877	ENSG00000203401	AC009061.1	16:67466594-67468931	-
ENSG00000111249	CUX2	12:111471827-111788358	ENSG00000238045	AC009133.14	16:29819965-29823306	+
ENSG00000184384	MAML2	11:95709761-96076344	ENSG00000238045	AC009133.14	16:29819965-29823306	+
ENSG00000100426	ZBED4	22:50247489-50283726	ENSG00000229689	AC009237.8	2:96191092-96198153	+
ENSG00000115053	NCL	2:232318241-232348352	ENSG00000229689	AC009237.8	2:96191092-96198153	+
ENSG00000121741	ZMYM2	13:20532809-20665968	ENSG00000229689	AC009237.8	2:96191092-96198153	-
ENSG00000120798	NR2C1	12:95414004-95467479	ENSG00000248821	AC009238.6	2:96079203-96080044	+
ENSG00000147604	RPL7	8:74202505-74208024	ENSG00000230383	AC009245.3	7:137406730-137407592	+
ENSG00000149273	RPS3	11:75110529-75133324	ENSG00000230383	AC009245.3	7:137406730-137407592	+
ENSG00000176783	RUFY1	5:178977558-179037027	ENSG00000230383	AC009245.3	7:137406730-137407592	+
ENSG00000122566	HNRNPA2B1	7:26229546-26241149	ENSG00000232320	AC009299.5	2:162197324-162197837	+
ENSG00000164985	PSIP1	9:15464063-15511017	ENSG00000232320	AC009299.5	2:162197324-162197837	+
ENSG00000170604	IRF2BP1	19:46386865-46389376	ENSG00000232320	AC009299.5	2:162197324-162197837	+
ENSG00000025434	NR1H3	11:47269850-47290396	ENSG00000233868	AC009302.2	2:222808941-222809331	+
ENSG00000100227	POLDIP3	22:42979726-43010968	ENSG00000233868	AC009302.2	2:222808941-222809331	+
ENSG00000131469	RPL27	17:41150289-41154976	ENSG00000233287	AC009362.2	7:130927348-130927754	+
ENSG00000132466	ANKRD17	4:73939092-74124515	ENSG00000233287	AC009362.2	7:130927348-130927754	+
ENSG00000170166	HOXD4	2:177015949-177017954	ENSG00000233287	AC009362.2	7:130927348-130927754	+
ENSG00000105722	ERF	19:42751723-42759309	ENSG00000232023	AC009410.1	2:229347976-229476111	+
ENSG00000118495	PLAGL1	6:144261436-144385735	ENSG00000232023	AC009410.1	2:229347976-229476111	+
ENSG00000198300	PEG3	19:57321444-57352096	ENSG00000225258	AC009478.1	2:181436438-181557181	+
ENSG00000246705	H2AFJ	12:14927269-14930936	ENSG00000225258	AC009478.1	2:181436438-181557181	+
ENSG00000163939	PBRM1	3:52579367-52719933	ENSG00000235192	AC009495.2	2:166651360-166666520	+
ENSG00000163512	AZI2	3:28356493-28390618	ENSG00000224152	AC009506.1	2:160471806-160473593	+
ENSG00000172845	SP3	2:174771186-174830430	ENSG00000224152	AC009506.1	2:160471806-160473593	+
ENSG00000143314	MRPL24	1:156707094-156711382	ENSG00000225369	AC009506.2	2:160318927-160319767	+
ENSG00000196455	PIK3R4	3:130397778-130465673	ENSG00000225369	AC009506.2	2:160318927-160319767	+
ENSG00000205189	ZBTB10	8:81397853-81438500	ENSG00000223960	AC009948.5	2:179278665-179304970	+
ENSG00000135951	TSGA10	2:99613723-99771427	ENSG00000238082	AC009948.7	2:179319442-179320155	+
ENSG00000141965	FEM1A	19:4791727-4795571	ENSG00000238082	AC009948.7	2:179319442-179320155	+
ENSG00000163909	HEYL	1:40089824-40105617	ENSG00000233491	AC010091.1	7:81205701-81255532	+
ENSG00000131051	RBM39	20:34291530-34330234	ENSG00000235644	AC010095.7	2:109328717-109329356	+
ENSG00000106852	LHX6	9:124964855-124991905	ENSG00000234597	AC010096.1	2:19657980-19668722	+
ENSG00000171056	SOX7	8:10581277-10697357	ENSG00000234597	AC010096.1	2:19657980-19668722	+
ENSG00000063046	EIF4B	12:53399941-53435993	ENSG00000214784	AC010468.1	5:110527923-110528740	+
ENSG00000154727	GABPA	21:27106880-27144771	ENSG00000214784	AC010468.1	5:110527923-110528740	+
ENSG00000078399	HOXA9	7:27202053-27210117	ENSG00000226180	AC010536.1	16:87727143-87729753	-
ENSG00000107105	ELAVL2	9:23690101-23826335	ENSG00000226180	AC010536.1	16:87727143-87729753	-
ENSG00000100906	NFKBIA	14:35870716-35873955	ENSG00000232713	AC010733.5	2:61165338-61165739	-
ENSG00000119402	FBXW2	9:123514255-123555690	ENSG00000232713	AC010733.5	2:61165338-61165739	-
ENSG00000004478	FKBP4	12:2904118-2914576	ENSG00000215781	AC011043.1	GL000195.1:43716-74342	+
ENSG00000120868	APAF1	12:99038918-99129204	ENSG00000215781	AC011043.1	GL000195.1:43716-74342	+
ENSG00000178691	SUZ12	17:30264036-30328064	ENSG00000235518	AC011196.3	15:26902176-26903910	+
ENSG00000071282	LMCD1	3:8543392-8609805	ENSG00000223658	AC011242.6	2:43902291-43903461	+
ENSG00000169083	AR	X:66764464-66950461	ENSG00000219159	AC011298.2	2:241625750-241629831	+
ENSG00000175879	HOXD8	2:176994421-176997423	ENSG00000219159	AC011298.2	2:241625750-241629831	+
ENSG00000155974	GRIP1	12:66741210-67197966	ENSG00000249839	AC011330.5	15:43955851-43976537	+
ENSG00000171476	HOPX	4:57514154-57548065	ENSG00000204850	AC011484.1	19:46997764-46999755	+
ENSG00000176788	BASP1	5:17065706-17276943	ENSG00000204850	AC011484.1	19:46997764-46999755	+
ENSG00000104856	RELB	19:45504687-45541452	ENSG00000267107	AC011526.1	19:41960073-42006559	+
ENSG00000090097	PCBP4	3:51991469-52002426	ENSG00000216522	AC011718.1	22:20610446-20616201	+
ENSG00000012061	ERCC1	19:45910590-45982086	ENSG00000204196	AC011737.2	2:204055502-204056000	+
ENSG00000125686	MED1	17:37560537-37607539	ENSG00000212884	AC011841.1	GL000205.1:117168-119085	-
ENSG00000153187	HNRNPU	1:245014467-245027844	ENSG00000212884	AC011841.1	GL000205.1:117168-119085	+
ENSG00000175556	LONRF3	X:118108580-118152318	ENSG00000212884	AC011841.1	GL000205.1:117168-119085	+
ENSG00000116793	PHTF1	1:114239452-114302111	ENSG00000265629	AC011897.1	2:14775214-14790933	+
ENSG00000124641	MED20	6:41873091-41888877	ENSG00000265629	AC011897.1	2:14775214-14790933	+
ENSG00000147488	ST18	8:53023398-53373519	ENSG00000260396	AC012065.7	2:20877568-20879005	+
ENSG00000112977	DAP	5:10679341-10761384	ENSG00000234327	AC012146.7	17:5014762-5017674	+
ENSG00000141002	TCF25	16:89939999-89977792	ENSG00000231848	AC012354.8	2:45223551-45224012	+
ENSG00000121297	TSHZ3	19:31765850-31840453	ENSG00000230790	AC012456.4	2:11881122-11885427	+
ENSG00000139618	BRCA2	13:32889610-32973805	ENSG00000230790	AC012456.4	2:11881122-11885427	+
ENSG00000011258	MBTD1	17:49254785-49337524	ENSG00000232306	AC012485.2	2:239207350-239209261	+
ENSG00000066422	ZBTB11	3:101367732-101396339	ENSG00000260597	AC012531.25	12:54413693-54416373	-
ENSG00000072310	SREBF1	17:17713712-17740325	ENSG00000256066	AC013269.1	2:131220958-131221267	+
ENSG00000137055	PLAA	9:26904080-26947461	ENSG00000256066	AC013269.1	2:131220958-131221267	+
ENSG00000119335	SET	9:131445702-131458679	ENSG00000272888	AC013394.2	15:93425936-93441975	+
ENSG00000162613	FUBP1	1:78409739-78444794	ENSG00000272888	AC013394.2	15:93425936-93441975	+
ENSG00000185658	BRWD1	21:40556101-40693485	ENSG00000272888	AC013394.2	15:93425936-93441975	+
ENSG00000127951	FGL2	7:76822687-76829143	ENSG00000268412	AC013449.1	2:26251073-26251481	+
ENSG00000054267	ARID4B	1:235294948-235491534	ENSG00000236048	AC013470.6	7:12510977-12512171	-
ENSG00000184635	ZNF93	19:20011721-20046384	ENSG00000236048	AC013470.6	7:12510977-12512171	-
ENSG00000170166	HOXD4	2:177015949-177017954	ENSG00000226972	AC013717.3	2:44497759-44498245	+
ENSG00000111752	PHC1	12:9066491-9094063	ENSG00000205215	AC015818.3	17:20422624-20432000	+
ENSG00000140968	IRF8	16:85932408-85956215	ENSG00000205215	AC015818.3	17:20422624-20432000	+
ENSG00000127951	FGL2	7:76822687-76829143	ENSG00000225378	AC015977.6	2:26894121-26897332	+
ENSG00000135457	TFCP2	12:51487445-51566926	ENSG00000225378	AC015977.6	2:26894121-26897332	+
ENSG00000102978	POLR2C	16:57496298-57505922	ENSG00000108958	AC016292.3	17:1761332-1761740	+
ENSG00000106012	IQCE	7:2598631-2654368	ENSG00000108958	AC016292.3	17:1761332-1761740	+
ENSG00000142599	RERE	1:8412456-8877702	ENSG00000108958	AC016292.3	17:1761332-1761740	-
ENSG00000145214	DGKQ	4:952674-980683	ENSG00000108958	AC016292.3	17:1761332-1761740	+
ENSG00000162851	TFB2M	1:246703861-246729626	ENSG00000108958	AC016292.3	17:1761332-1761740	+
ENSG00000124440	HIF3A	19:46800302-46846690	ENSG00000225868	AC016582.2	19:38314361-38345855	+
ENSG00000101161	PRPF6	20:62612487-62664453	ENSG00000231414	AC016700.6	2:70480986-70481142	+
ENSG00000136709	WDR33	2:128458595-128568761	ENSG00000231414	AC016700.6	2:70480986-70481142	+
ENSG00000108509	CAMTA2	17:4871286-4890960	ENSG00000230076	AC016708.2	2:215711851-215712169	-
ENSG00000131051	RBM39	20:34291530-34330234	ENSG00000230076	AC016708.2	2:215711851-215712169	+
ENSG00000153487	ING1	13:111365082-111373421	ENSG00000230076	AC016708.2	2:215711851-215712169	+
ENSG00000172977	KAT5	11:65479466-65487075	ENSG00000230076	AC016708.2	2:215711851-215712169	+
ENSG00000188846	RPL14	3:40498782-40503861	ENSG00000230076	AC016708.2	2:215711851-215712169	+
ENSG00000204628	GNB2L1	5:180663908-180675096	ENSG00000230076	AC016708.2	2:215711851-215712169	+
ENSG00000108509	CAMTA2	17:4871286-4890960	ENSG00000235225	AC016712.2	2:223591175-223591553	-
ENSG00000198034	RPS4X	X:71475528-71497150	ENSG00000235225	AC016712.2	2:223591175-223591553	+
ENSG00000104903	LYL1	19:13209846-13213975	ENSG00000218175	AC016739.2	2:177065635-177065980	+
ENSG00000172977	KAT5	11:65479466-65487075	ENSG00000218175	AC016739.2	2:177065635-177065980	+
ENSG00000104964	AES	19:3052907-3063105	ENSG00000212978	AC016747.3	2:61368731-61372104	+
ENSG00000084676	NCOA1	2:24714782-24993571	ENSG00000268080	AC016885.1	8:94241866-94242388	+
ENSG00000100628	ASB2	14:94400498-94443137	ENSG00000180105	AC017081.2	2:207274810-207275633	+
ENSG00000072609	CHFR	12:133398772-133532890	ENSG00000239775	AC017116.11	7:44104506-44105678	-
ENSG00000073536	NLE1	17:33455771-33469334	ENSG00000242735	AC018462.3	2:62373547-62374288	+
ENSG00000006468	ETV1	7:13930852-14031050	ENSG00000229510	AC018692.2	GL000193.1:86544-86855	+
ENSG00000155827	RNF20	9:104296132-104325622	ENSG00000237039	AC018738.2	2:232120809-232121019	+
ENSG00000160113	NR2F6	19:17342691-17356749	ENSG00000237039	AC018738.2	2:232120809-232121019	+
ENSG00000165156	ZHX1	8:124260695-124287781	ENSG00000167765	AC018755.1	19:52095035-52097630	+
ENSG00000170561	IRX2	5:2745958-2752969	ENSG00000167765	AC018755.1	19:52095035-52097630	+
ENSG00000246705	H2AFJ	12:14927269-14930936	ENSG00000224087	AC018804.3	2:130865256-130867314	+
ENSG00000114767	RRP9	3:51967445-51975957	ENSG00000213225	AC018804.7	2:130986948-130989679	+
ENSG00000116731	PRDM2	1:14026692-14151574	ENSG00000217289	AC018865.5	2:130750461-130751613	+
ENSG00000121741	ZMYM2	13:20532809-20665968	ENSG00000217289	AC018865.5	2:130750461-130751613	+
ENSG00000102034	ELF4	X:129198848-129244691	ENSG00000236449	AC018890.6	2:175411868-175639555	+
ENSG00000118495	PLAGL1	6:144261436-144385735	ENSG00000236449	AC018890.6	2:175411868-175639555	+
ENSG00000090565	RAB11FIP3	16:475618-573011	ENSG00000188383	AC018892.9	2:97746834-97748986	+
ENSG00000175556	LONRF3	X:118108580-118152318	ENSG00000188383	AC018892.9	2:97746834-97748986	+
ENSG00000183072	NKX2-5	5:172659111-172662360	ENSG00000188383	AC018892.9	2:97746834-97748986	+
ENSG00000138795	LEF1	4:108968700-109090112	ENSG00000233255	AC019181.2	2:165697258-165705844	+
ENSG00000196132	MYT1	20:62783143-62873604	ENSG00000233255	AC019181.2	2:165697258-165705844	+
ENSG00000059378	PARP12	7:139723543-139763521	ENSG00000229056	AC020571.3	2:197124747-197128928	+
ENSG00000145703	IQGAP2	5:75699073-76003957	ENSG00000229056	AC020571.3	2:197124747-197128928	+
ENSG00000067606	PRKCZ	1:1981908-2116834	ENSG00000256383	AC020910.2	19:35166997-35168486	+
ENSG00000197576	HOXA4	7:27168125-27170418	ENSG00000256383	AC020910.2	19:35166997-35168486	-
ENSG00000156273	BACH1	21:30566391-31003071	ENSG00000230580	AC021016.7	2:219218797-219219295	+
ENSG00000198034	RPS4X	X:71475528-71497150	ENSG00000230580	AC021016.7	2:219218797-219219295	+
ENSG00000111752	PHC1	12:9066491-9094063	ENSG00000196355	AC021860.1	4:38628028-38666430	+
ENSG00000139352	ASCL1	12:103351463-103354294	ENSG00000196355	AC021860.1	4:38628028-38666430	+
ENSG00000125826	RBCK1	20:388141-411610	ENSG00000206567	AC022007.5	3:10048101-10052893	+
ENSG00000204103	MAFB	20:39314487-39317880	ENSG00000206567	AC022007.5	3:10048101-10052893	+
ENSG00000077463	SIRT6	19:4174105-4182601	ENSG00000255397	AC022182.2	8:61850263-61852430	+
ENSG00000131470	PSMC3IP	17:40724332-40729849	ENSG00000255397	AC022182.2	8:61850263-61852430	+
ENSG00000188486	H2AFX	11:118964563-118966177	ENSG00000255397	AC022182.2	8:61850263-61852430	+
ENSG00000100628	ASB2	14:94400498-94443137	ENSG00000267964	AC022400.2	10:75531934-75532378	+
ENSG00000120533	ENY2	8:110346552-110358182	ENSG00000267964	AC022400.2	10:75531934-75532378	+
ENSG00000136560	TANK	2:161993418-162092732	ENSG00000267964	AC022400.2	10:75531934-75532378	+
ENSG00000101161	PRPF6	20:62612487-62664453	ENSG00000226221	AC022431.1	5:55800461-55800899	+
ENSG00000107223	EDF1	9:139756570-139760738	ENSG00000226221	AC022431.1	5:55800461-55800899	+
ENSG00000131469	RPL27	17:41150289-41154976	ENSG00000226221	AC022431.1	5:55800461-55800899	+
ENSG00000161970	RPL26	17:8280837-8286531	ENSG00000226221	AC022431.1	5:55800461-55800899	+
ENSG00000166313	APBB1	11:6416354-6440644	ENSG00000226221	AC022431.1	5:55800461-55800899	+
ENSG00000176946	THAP4	2:242523819-242576864	ENSG00000226221	AC022431.1	5:55800461-55800899	+
ENSG00000145012	LPP	3:187871071-188608460	ENSG00000213132	AC022498.1	3:187896330-187898598	+
ENSG00000082175	PGR	11:100900354-101001255	ENSG00000228950	AC023137.2	2:20650802-20652708	+
ENSG00000121297	TSHZ3	19:31765850-31840453	ENSG00000228950	AC023137.2	2:20650802-20652708	+
ENSG00000066117	SMARCD1	12:50478754-50494495	ENSG00000236833	AC024560.2	3:197387435-197392628	-
ENSG00000119508	NR4A3	9:102584136-102629173	ENSG00000214135	AC024560.3	3:197305083-197354777	+
ENSG00000166135	HIF1AN	10:102288828-102319755	ENSG00000214135	AC024560.3	3:197305083-197354777	+
ENSG00000197024	ZNF398	7:148823507-148880116	ENSG00000214135	AC024560.3	3:197305083-197354777	+
ENSG00000166860	ZBTB39	12:57392617-57400230	ENSG00000215068	AC025171.1	5:43041676-43045492	+
ENSG00000167333	TRIM68	11:4619901-4629489	ENSG00000215068	AC025171.1	5:43041676-43045492	-
ENSG00000116062	MSH6	2:47922668-48037240	ENSG00000179859	AC025335.1	17:7816641-7819271	+
ENSG00000162129	CLPB	11:72003468-72145692	ENSG00000179859	AC025335.1	17:7816641-7819271	+
ENSG00000186951	PPARA	22:46546423-46639653	ENSG00000179859	AC025335.1	17:7816641-7819271	+
ENSG00000178691	SUZ12	17:30264036-30328064	ENSG00000232526	AC025750.6	2:42690278-42691137	+
ENSG00000164442	CITED2	6:139693392-139695757	ENSG00000260693	AC026150.8	15:30832295-30838172	+
ENSG00000215271	HOMEZ	14:23741665-23768656	ENSG00000260693	AC026150.8	15:30832295-30838172	+
ENSG00000134852	CLOCK	4:56294069-56413305	ENSG00000233912	AC026202.3	3:5198589-5229014	+
ENSG00000139618	BRCA2	13:32889610-32973805	ENSG00000233912	AC026202.3	3:5198589-5229014	+
ENSG00000186130	ZBTB6	9:125670334-125675609	ENSG00000174977	AC026271.5	17:18553507-18554855	+
ENSG00000164190	NIPBL	5:36876860-37066515	ENSG00000268798	AC027307.3	19:1440837-1441937	+
ENSG00000105997	HOXA3	7:27145802-27192200	ENSG00000143429	AC027612.6	2:91805185-91847998	-
ENSG00000154727	GABPA	21:27106880-27144771	ENSG00000215067	AC027763.2	17:6779953-6915668	-
ENSG00000188191	PRKAR1B	7:588833-767287	ENSG00000253404	AC034243.1	5:138080122-138088998	+
ENSG00000188818	ZDHHC11	5:710470-851101	ENSG00000253404	AC034243.1	5:138080122-138088998	-
ENSG00000006377	DLX6	7:96634859-96640351	ENSG00000197320	AC060834.2	7:9765869-9767915	+
ENSG00000035928	RFC1	4:39289075-39367995	ENSG00000222020	AC062017.1	2:240323129-240324058	+
ENSG00000105429	MEGF8	19:42829760-42882921	ENSG00000222020	AC062017.1	2:240323129-240324058	-
ENSG00000167333	TRIM68	11:4619901-4629489	ENSG00000222020	AC062017.1	2:240323129-240324058	+
ENSG00000177425	PAWR	12:79968758-80084877	ENSG00000222020	AC062017.1	2:240323129-240324058	-
ENSG00000072310	SREBF1	17:17713712-17740325	ENSG00000234028	AC062029.1	2:88927056-88931339	+
ENSG00000109705	NKX3-2	4:13542453-13546674	ENSG00000234028	AC062029.1	2:88927056-88931339	+
ENSG00000138378	STAT4	2:191894301-192016322	ENSG00000225535	AC068610.3	7:114719011-114766368	+
ENSG00000063046	EIF4B	12:53399941-53435993	ENSG00000223908	AC068657.2	5:159450746-159451052	-
ENSG00000134982	APC	5:112043194-112181936	ENSG00000223908	AC068657.2	5:159450746-159451052	+
ENSG00000115904	SOS1	2:39208536-39351486	ENSG00000258384	AC068831.6	15:91495468-91498455	-
ENSG00000131849	ZNF132	19:58944180-58951589	ENSG00000258384	AC068831.6	15:91495468-91498455	+
ENSG00000020633	RUNX3	1:25226001-25291612	ENSG00000224769	AC069213.1	3:195341817-195347104	+
ENSG00000131849	ZNF132	19:58944180-58951589	ENSG00000224769	AC069213.1	3:195341817-195347104	+
ENSG00000177425	PAWR	12:79968758-80084877	ENSG00000224769	AC069213.1	3:195341817-195347104	-
ENSG00000169297	NR0B1	X:30322322-30327715	ENSG00000189229	AC069277.2	3:6532420-6625777	+
ENSG00000061273	HDAC7	12:48176504-48226915	ENSG00000267242	AC069278.4	19:44978644-44979403	+
ENSG00000123609	NMI	2:152126978-152146571	ENSG00000267242	AC069278.4	19:44978644-44979403	+
ENSG00000172273	HINFP	11:118992296-119006752	ENSG00000267242	AC069278.4	19:44978644-44979403	+
ENSG00000185658	BRWD1	21:40556101-40693485	ENSG00000267242	AC069278.4	19:44978644-44979403	+
ENSG00000120738	EGR1	5:137801178-137805004	ENSG00000237251	AC072061.2	7:39856147-39907739	+
ENSG00000137203	TFAP2A	6:10393418-10419892	ENSG00000237251	AC072061.2	7:39856147-39907739	+
ENSG00000137522	RNF121	11:71639746-71708643	ENSG00000229267	AC072062.1	2:215674952-215827998	+
ENSG00000078699	CBFA2T2	20:32077880-32237842	ENSG00000228335	AC073063.10	7:99040512-99041119	-
ENSG00000094916	CBX5	12:54624723-54673886	ENSG00000228335	AC073063.10	7:99040512-99041119	+
ENSG00000106462	EZH2	7:148504474-148581413	ENSG00000228335	AC073063.10	7:99040512-99041119	+
ENSG00000121774	KHDRBS1	1:32479429-32526451	ENSG00000228335	AC073063.10	7:99040512-99041119	+
ENSG00000166669	ATF7IP2	16:10420290-10577495	ENSG00000228335	AC073063.10	7:99040512-99041119	+
ENSG00000180818	HOXC10	12:54378848-54384063	ENSG00000228335	AC073063.10	7:99040512-99041119	+
ENSG00000156273	BACH1	21:30566391-31003071	ENSG00000234513	AC073072.7	7:22813264-22813612	+
ENSG00000019549	SNAI2	8:49830248-49834299	ENSG00000235920	AC073109.2	7:11859942-11860920	+
ENSG00000167766	ZNF83	19:53097312-53193749	ENSG00000235920	AC073109.2	7:11859942-11860920	+
ENSG00000133895	MEN1	11:64570981-64578766	ENSG00000234690	AC073283.4	2:47419543-47572213	+
ENSG00000160293	VAV2	9:136627015-136857726	ENSG00000234690	AC073283.4	2:47419543-47572213	+
ENSG00000173933	RBM4	11:66384096-66434153	ENSG00000234690	AC073283.4	2:47419543-47572213	+
ENSG00000185219	ZNF445	3:44481261-44519162	ENSG00000234690	AC073283.4	2:47419543-47572213	+
ENSG00000100505	TRIM9	14:51441979-51562779	ENSG00000204717	AC073464.11	2:95461552-95472197	+
ENSG00000134323	MYCN	2:16080685-16087129	ENSG00000227265	AC073464.4	2:95400399-95401589	+
ENSG00000147488	ST18	8:53023398-53373519	ENSG00000227265	AC073464.4	2:95400399-95401589	+
ENSG00000026025	VIM	10:17270257-17279592	ENSG00000232502	AC073464.7	2:95426518-95426861	+
ENSG00000064995	TAF11	6:34845554-34855866	ENSG00000235548	AC073551.1	2:156889758-156890592	-
ENSG00000140836	ZFHX3	16:72816783-73093597	ENSG00000235548	AC073551.1	2:156889758-156890592	+
ENSG00000167967	E4F1	16:2273566-2285743	ENSG00000235548	AC073551.1	2:156889758-156890592	-
ENSG00000102189	EEA1	12:93164412-93323107	ENSG00000233087	AC073869.1	2:132118065-132121731	+
ENSG00000163481	RNF25	2:219528586-219537134	ENSG00000233087	AC073869.1	2:132118065-132121731	+
ENSG00000116731	PRDM2	1:14026692-14151574	ENSG00000224425	AC073869.2	2:132109786-132110812	+
ENSG00000012174	MBTPS2	X:21857753-21903542	ENSG00000232019	AC074183.4	7:84568664-84569561	-
ENSG00000146414	SHPRH	6:146185380-146285559	ENSG00000232019	AC074183.4	7:84568664-84569561	+
ENSG00000120149	MSX2	5:174151535-174157896	ENSG00000204929	AC074391.1	2:65663844-66311773	+
ENSG00000177426	TGIF1	18:3411605-3458409	ENSG00000204929	AC074391.1	2:65663844-66311773	+
ENSG00000108509	CAMTA2	17:4871286-4890960	ENSG00000230979	AC079250.1	2:47917854-47918385	-
ENSG00000172977	KAT5	11:65479466-65487075	ENSG00000230979	AC079250.1	2:47917854-47918385	+
ENSG00000188846	RPL14	3:40498782-40503861	ENSG00000230979	AC079250.1	2:47917854-47918385	+
ENSG00000204628	GNB2L1	5:180663908-180675096	ENSG00000230979	AC079250.1	2:47917854-47918385	+
ENSG00000134874	DZIP1	13:96230456-96296957	ENSG00000272214	AC079602.1	12:121407640-121410095	+
ENSG00000147604	RPL7	8:74202505-74208024	ENSG00000231747	AC079922.2	2:113379385-113379744	+
ENSG00000107175	CREB3	9:35732331-35737001	ENSG00000237753	AC079922.3	2:113399408-113403267	+
ENSG00000137055	PLAA	9:26904080-26947461	ENSG00000237753	AC079922.3	2:113399408-113403267	+
ENSG00000105982	RNF32	7:156432974-156469824	ENSG00000203644	AC083799.1	3:129565892-129566800	+
ENSG00000162664	ZNF326	1:90460670-90501090	ENSG00000203644	AC083799.1	3:129565892-129566800	-
ENSG00000166860	ZBTB39	12:57392617-57400230	ENSG00000203644	AC083799.1	3:129565892-129566800	-
ENSG00000048649	RSF1	11:77371040-77532063	ENSG00000259820	AC083843.1	8:135804262-135810515	+
ENSG00000127511	SIN3B	19:16940210-16991164	ENSG00000259820	AC083843.1	8:135804262-135810515	+
ENSG00000142599	RERE	1:8412456-8877702	ENSG00000259820	AC083843.1	8:135804262-135810515	+
ENSG00000163161	ERCC3	2:128014865-128051752	ENSG00000204745	AC083899.3	2:87352512-87423770	+
ENSG00000064932	SBNO2	19:1107635-1174282	ENSG00000212694	AC084018.1	12:122233172-122241812	-
ENSG00000097007	ABL1	9:133589332-133763062	ENSG00000212694	AC084018.1	12:122233172-122241812	+
ENSG00000100403	ZC3H7B	22:41697525-41756151	ENSG00000212694	AC084018.1	12:122233172-122241812	+
ENSG00000112983	BRD8	5:137475454-137514675	ENSG00000212694	AC084018.1	12:122233172-122241812	+
ENSG00000127951	FGL2	7:76822687-76829143	ENSG00000212694	AC084018.1	12:122233172-122241812	+
ENSG00000179361	ARID3B	15:74833517-74890472	ENSG00000212694	AC084018.1	12:122233172-122241812	+
ENSG00000082175	PGR	11:100900354-101001255	ENSG00000230968	AC084149.1	2:77899340-77900918	+
ENSG00000121297	TSHZ3	19:31765850-31840453	ENSG00000230968	AC084149.1	2:77899340-77900918	+
ENSG00000176046	NUPR1	16:28548605-28550495	ENSG00000230968	AC084149.1	2:77899340-77900918	+
ENSG00000119042	SATB2	2:200134222-200335989	ENSG00000186019	AC084219.4	19:44609615-44617298	-
ENSG00000185697	MYBL1	8:67474409-67526482	ENSG00000235546	AC087499.5	17:20515979-20517321	+
ENSG00000108509	CAMTA2	17:4871286-4890960	ENSG00000184423	AC090043.1	3:1637460-1637929	-
ENSG00000171056	SOX7	8:10581277-10697357	ENSG00000184423	AC090043.1	3:1637460-1637929	+
ENSG00000253293	HOXA10	7:27210209-27219880	ENSG00000184423	AC090043.1	3:1637460-1637929	+
ENSG00000006377	DLX6	7:96634859-96640351	ENSG00000213165	AC090425.1	3:179343365-179345434	+
ENSG00000087157	PGS1	17:76374720-76421195	ENSG00000213165	AC090425.1	3:179343365-179345434	+
ENSG00000110880	CORO1C	12:109038884-109125372	ENSG00000256586	AC091171.1	8:21960467-21961890	+
ENSG00000123636	BAZ2B	2:160175489-160473203	ENSG00000229043	AC091729.9	7:1200009-1204903	-
ENSG00000166526	ZNF3	7:99661655-99680171	ENSG00000229043	AC091729.9	7:1200009-1204903	-
ENSG00000105722	ERF	19:42751723-42759309	ENSG00000224061	AC092106.1	2:106869686-106870173	+
ENSG00000112343	TRIM38	6:25963029-25987384	ENSG00000229503	AC092155.1	2:62759717-62760194	-
ENSG00000146223	RPL7L1	6:42847355-42857663	ENSG00000229503	AC092155.1	2:62759717-62760194	+
ENSG00000074219	TEAD2	19:49843851-49865714	ENSG00000230393	AC092667.2	2:100721380-100723966	+
ENSG00000125686	MED1	17:37560537-37607539	ENSG00000230393	AC092667.2	2:100721380-100723966	-
ENSG00000153187	HNRNPU	1:245014467-245027844	ENSG00000230393	AC092667.2	2:100721380-100723966	+
ENSG00000175556	LONRF3	X:118108580-118152318	ENSG00000230393	AC092667.2	2:100721380-100723966	+
ENSG00000182742	HOXB4	17:46652874-46657473	ENSG00000230393	AC092667.2	2:100721380-100723966	+
ENSG00000183072	NKX2-5	5:172659111-172662360	ENSG00000230393	AC092667.2	2:100721380-100723966	+
ENSG00000156925	ZIC3	X:136648300-136659850	ENSG00000203691	AC092811.1	1:225600403-225602040	+
ENSG00000095951	HIVEP1	6:12008994-12165232	ENSG00000233757	AC092835.2	2:95873282-95881351	+
ENSG00000134686	PHC2	1:33789223-33896653	ENSG00000233757	AC092835.2	2:95873282-95881351	-
ENSG00000144355	DLX1	2:172949467-172954405	ENSG00000233757	AC092835.2	2:95873282-95881351	-
ENSG00000164190	NIPBL	5:36876860-37066515	ENSG00000233757	AC092835.2	2:95873282-95881351	-
ENSG00000183307	CECR6	22:17597188-17602257	ENSG00000233757	AC092835.2	2:95873282-95881351	-
ENSG00000204219	TCEA3	1:23707553-23751233	ENSG00000233757	AC092835.2	2:95873282-95881351	-
ENSG00000134686	PHC2	1:33789223-33896653	ENSG00000213261	AC093106.7	7:131346710-131347383	+
ENSG00000204977	TRIM13	13:50570023-50594617	ENSG00000213261	AC093106.7	7:131346710-131347383	+
ENSG00000112685	EXOC2	6:485132-693117	ENSG00000170846	AC093323.3	4:6675177-6677774	+
ENSG00000132507	EIF5A	17:7210317-7215774	ENSG00000170846	AC093323.3	4:6675177-6677774	+
ENSG00000143498	TAF1A	1:222731243-222763275	ENSG00000170846	AC093323.3	4:6675177-6677774	+
ENSG00000179562	GCC1	7:127220671-127233665	ENSG00000170846	AC093323.3	4:6675177-6677774	+
ENSG00000184486	POU3F2	6:99282579-99286660	ENSG00000170846	AC093323.3	4:6675177-6677774	+
ENSG00000269955	LUC7L2	7:139026105-139107345	ENSG00000170846	AC093323.3	4:6675177-6677774	+
ENSG00000010244	ZNF207	17:30677135-30708905	ENSG00000226383	AC093375.1	2:156868128-156881125	+
ENSG00000103479	RBL2	16:53467888-53525561	ENSG00000226383	AC093375.1	2:156868128-156881125	-
ENSG00000132466	ANKRD17	4:73939092-74124515	ENSG00000226383	AC093375.1	2:156868128-156881125	+
ENSG00000225830	ERCC6	10:50663413-50747584	ENSG00000226383	AC093375.1	2:156868128-156881125	+
ENSG00000131849	ZNF132	19:58944180-58951589	ENSG00000231890	AC093391.2	2:136742745-136779888	+
ENSG00000167986	DDB1	11:61066922-61110068	ENSG00000231890	AC093391.2	2:136742745-136779888	-
ENSG00000169136	ATF5	19:50431958-50437192	ENSG00000240859	AC093627.10	7:149596-155465	-
ENSG00000099821	POLRMT	19:617222-633597	ENSG00000220804	AC093642.5	2:243030783-243102304	-
ENSG00000116793	PHTF1	1:114239452-114302111	ENSG00000256604	AC093668.2	7:102120178-102121095	+
ENSG00000035928	RFC1	4:39289075-39367995	ENSG00000232533	AC093673.5	7:143076784-143077588	+
ENSG00000110315	RNF141	11:10533224-10562777	ENSG00000232533	AC093673.5	7:143076784-143077588	+
ENSG00000125931	CITED1	X:71521487-71527037	ENSG00000232533	AC093673.5	7:143076784-143077588	+
ENSG00000143390	RFX5	1:151313115-151319833	ENSG00000232533	AC093673.5	7:143076784-143077588	+
ENSG00000069011	PITX1	5:134363424-134370503	ENSG00000235243	AC093716.1	7:84477192-84477569	+
ENSG00000081692	JMJD4	1:227918125-227923112	ENSG00000152117	AC093838.4	2:132250385-132279146	-
ENSG00000162645	GBP2	1:89571814-89616139	ENSG00000152117	AC093838.4	2:132250385-132279146	-
ENSG00000174405	LIG4	13:108859786-108870716	ENSG00000152117	AC093838.4	2:132250385-132279146	-
ENSG00000198300	PEG3	19:57321444-57352096	ENSG00000225057	AC096574.4	2:239140324-239164274	+
ENSG00000121417	ZNF211	19:58141760-58154147	ENSG00000234488	AC096664.1	2:63911438-63911844	+
ENSG00000131469	RPL27	17:41150289-41154976	ENSG00000234488	AC096664.1	2:63911438-63911844	+
ENSG00000196576	PLXNB2	22:50713407-50746056	ENSG00000234488	AC096664.1	2:63911438-63911844	-
ENSG00000070476	ZXDC	3:126156443-126194762	ENSG00000244567	AC096772.6	2:208686013-208687493	-
ENSG00000035928	RFC1	4:39289075-39367995	ENSG00000176354	AC097359.1	3:37283302-37285686	+
ENSG00000137522	RNF121	11:71639746-71708643	ENSG00000176354	AC097359.1	3:37283302-37285686	+
ENSG00000103490	PYCARD	16:31212805-31214771	ENSG00000231449	AC097359.2	3:37237694-37238157	+
ENSG00000100505	TRIM9	14:51441979-51562779	ENSG00000259848	AC097374.2	2:95533230-95613086	+
ENSG00000138741	TRPC3	4:122800181-122872909	ENSG00000259848	AC097374.2	2:95533230-95613086	+
ENSG00000147488	ST18	8:53023398-53373519	ENSG00000259848	AC097374.2	2:95533230-95613086	+
ENSG00000203883	SOX18	20:62679075-62680994	ENSG00000237055	AC097374.3	2:95565310-95566406	+
ENSG00000100505	TRIM9	14:51441979-51562779	ENSG00000235024	AC097468.7	2:219809350-219826625	+
ENSG00000110711	AIP	11:67250511-67258574	ENSG00000233045	AC097523.1	2:139036143-139036780	+
ENSG00000162300	ZFPL1	11:64851694-64855870	ENSG00000233045	AC097523.1	2:139036143-139036780	+
ENSG00000070540	WIPI1	17:66417088-66453654	ENSG00000237868	AC097533.1	4:122998994-122999473	+
ENSG00000085274	MYNN	3:169490618-169507504	ENSG00000237868	AC097533.1	4:122998994-122999473	+
ENSG00000183741	CBX6	22:39257454-39268319	ENSG00000237868	AC097533.1	4:122998994-122999473	+
ENSG00000134982	APC	5:112043194-112181936	ENSG00000226833	AC097724.3	2:28931818-28959071	+
ENSG00000099956	SMARCB1	22:24129149-24176703	ENSG00000213846	AC098614.2	3:27674466-27675211	+
ENSG00000100106	TRIOBP	22:38093010-38172563	ENSG00000213846	AC098614.2	3:27674466-27675211	+
ENSG00000129351	ILF3	19:10764936-10803093	ENSG00000213846	AC098614.2	3:27674466-27675211	+
ENSG00000139372	TDG	12:104359581-104382652	ENSG00000213846	AC098614.2	3:27674466-27675211	+
ENSG00000143799	PARP1	1:226548391-226595780	ENSG00000213846	AC098614.2	3:27674466-27675211	+
ENSG00000023041	ZDHHC6	10:114190057-114206672	ENSG00000232202	AC098824.6	2:43053461-43054757	+
ENSG00000176788	BASP1	5:17065706-17276943	ENSG00000234378	AC098828.2	2:20263616-20306590	+
ENSG00000074219	TEAD2	19:49843851-49865714	ENSG00000225548	AC098973.2	3:27844252-27932792	+
ENSG00000075856	SART3	12:108916356-108955176	ENSG00000225548	AC098973.2	3:27844252-27932792	+
ENSG00000077522	ACTN2	1:236849753-236927931	ENSG00000225548	AC098973.2	3:27844252-27932792	+
ENSG00000106546	AHR	7:17338245-17385776	ENSG00000225548	AC098973.2	3:27844252-27932792	+
ENSG00000135100	HNF1A	12:121416345-121440315	ENSG00000225548	AC098973.2	3:27844252-27932792	+
ENSG00000166669	ATF7IP2	16:10420290-10577495	ENSG00000225548	AC098973.2	3:27844252-27932792	+
ENSG00000139618	BRCA2	13:32889610-32973805	ENSG00000217825	AC099552.4	7:154988272-154990165	+
ENSG00000170561	IRX2	5:2745958-2752969	ENSG00000217825	AC099552.4	7:154988272-154990165	+
ENSG00000100505	TRIM9	14:51441979-51562779	ENSG00000269558	AC104057.1	7:65112080-65113280	+
ENSG00000108561	C1QBP	17:5336096-5352150	ENSG00000236667	AC104076.2	2:181803556-181804025	+
ENSG00000102882	MAPK3	16:30125425-30134827	ENSG00000233133	AC104451.2	3:17747549-17747725	-
ENSG00000182968	SOX1	13:112721912-112726020	ENSG00000226508	AC104655.3	2:105760570-105761882	+
ENSG00000105982	RNF32	7:156432974-156469824	ENSG00000234949	AC104667.3	2:238499662-238504624	+
ENSG00000132109	TRIM21	11:4406126-4414926	ENSG00000234949	AC104667.3	2:238499662-238504624	+
ENSG00000103490	PYCARD	16:31212805-31214771	ENSG00000256261	AC104698.1	2:30481192-30482893	+
ENSG00000105967	TFEC	7:115575201-115799950	ENSG00000233392	AC104809.4	2:241894033-241906868	+
ENSG00000116044	NFE2L2	2:178092322-178257425	ENSG00000268485	AC104841.2	2:242167318-242168850	-
ENSG00000124523	SIRT5	6:13574815-13614790	ENSG00000268485	AC104841.2	2:242167318-242168850	-
ENSG00000197111	PCBP2	12:53835524-53874946	ENSG00000268485	AC104841.2	2:242167318-242168850	+
ENSG00000239306	RBM14	11:66384052-66394818	ENSG00000268485	AC104841.2	2:242167318-242168850	+
ENSG00000166526	ZNF3	7:99661655-99680171	ENSG00000177725	AC105206.1	8:22026850-22029223	-
ENSG00000174197	MGA	15:41913421-42062141	ENSG00000227252	AC105760.2	2:237968076-237994460	-
ENSG00000010030	ETV7	6:36322418-36356164	ENSG00000223652	AC106786.1	5:122422942-122425994	+
ENSG00000095951	HIVEP1	6:12008994-12165232	ENSG00000250111	AC107982.4	17:18739019-18745677	+
ENSG00000153767	GTF2E1	3:120461483-120501916	ENSG00000250111	AC107982.4	17:18739019-18745677	+
ENSG00000183307	CECR6	22:17597188-17602257	ENSG00000250111	AC107982.4	17:18739019-18745677	-
ENSG00000160113	NR2F6	19:17342691-17356749	ENSG00000227077	AC107983.4	17:18476044-18476415	+
ENSG00000180855	ZNF443	19:12540520-12551926	ENSG00000234295	AC109135.1	GL000192.1:222729-407630	-
ENSG00000159210	SNF8	17:47006677-47022479	ENSG00000224011	AC111155.1	17:58804525-58804843	+
ENSG00000136147	PHF11	13:50069745-50103123	ENSG00000232724	AC111186.1	17:73070400-73075644	+
ENSG00000221823	PPP3R1	2:68405988-68483369	ENSG00000230650	AC112229.1	2:111118184-111121314	-
ENSG00000029153	ARNTL2	12:27485786-27576241	ENSG00000233223	AC113189.5	17:7485281-7487390	+
ENSG00000120533	ENY2	8:110346552-110358182	ENSG00000233223	AC113189.5	17:7485281-7487390	+
ENSG00000131018	SYNE1	6:152442818-152958936	ENSG00000216867	AC114776.1	2:111391523-111391910	+
ENSG00000135423	GLS2	12:56864735-56882198	ENSG00000235688	AC116614.1	2:945319-945960	-
ENSG00000258289	CHURC1	14:65381078-65411309	ENSG00000268175	AC117395.1	3:149689065-149690535	+
ENSG00000092201	SUPT16H	14:21819630-21852425	ENSG00000230195	AC118138.2	7:74765875-74789332	+
ENSG00000106245	BUD31	7:99006263-99017239	ENSG00000230195	AC118138.2	7:74765875-74789332	+
ENSG00000126003	PLAGL2	20:30780305-30795594	ENSG00000230195	AC118138.2	7:74765875-74789332	-
ENSG00000132507	EIF5A	17:7210317-7215774	ENSG00000230195	AC118138.2	7:74765875-74789332	+
ENSG00000198646	NCOA6	20:33284721-33413452	ENSG00000230195	AC118138.2	7:74765875-74789332	-
ENSG00000162931	TRIM17	1:228595640-228604562	ENSG00000213002	AC120194.1	8:71485680-71486671	+
ENSG00000100628	ASB2	14:94400498-94443137	ENSG00000226155	AC124944.3	3:195638919-195640857	+
ENSG00000123240	OPTN	10:13141448-13180291	ENSG00000226155	AC124944.3	3:195638919-195640857	+
ENSG00000130751	NPAS1	19:47523076-47549033	ENSG00000223602	AC125634.1	9:69891207-69901481	+
ENSG00000147488	ST18	8:53023398-53373519	ENSG00000223602	AC125634.1	9:69891207-69901481	+
ENSG00000158711	ELK4	1:205577070-205601090	ENSG00000250443	AC128709.1	3:197232134-197233857	+
ENSG00000087077	TRIP6	7:100464759-100471076	ENSG00000214999	AC129492.6	17:7982799-7984883	+
ENSG00000160917	CPSF4	7:99036544-99054994	ENSG00000214999	AC129492.6	17:7982799-7984883	+
ENSG00000205189	ZBTB10	8:81397853-81438500	ENSG00000214999	AC129492.6	17:7982799-7984883	+
ENSG00000163602	RYBP	3:72420975-72496069	ENSG00000247270	AC132186.1	16:66516774-66519747	+
ENSG00000077092	RARB	3:25215822-25639423	ENSG00000237838	AC133680.1	3:24729409-25215796	+
ENSG00000066117	SMARCD1	12:50478754-50494495	ENSG00000198150	AC135178.1	17:8261730-8263538	-
ENSG00000125944	HNRNPR	1:23630263-23670829	ENSG00000198150	AC135178.1	17:8261730-8263538	-
ENSG00000125931	CITED1	X:71521487-71527037	ENSG00000261253	AC137932.6	16:89387540-89391518	+
ENSG00000143390	RFX5	1:151313115-151319833	ENSG00000261253	AC137932.6	16:89387540-89391518	+
ENSG00000179627	ZBTB42	14:105266932-105271049	ENSG00000261253	AC137932.6	16:89387540-89391518	+
ENSG00000180353	HCLS1	3:121350245-121379774	ENSG00000260923	AC137934.1	16:90252404-90289086	+
ENSG00000205581	HMGN1	21:40714240-40721573	ENSG00000256393	AC138123.2	12:93477373-93477451	+
ENSG00000121297	TSHZ3	19:31765850-31840453	ENSG00000262094	AC139099.5	17:81168295-81175490	+
ENSG00000139618	BRCA2	13:32889610-32973805	ENSG00000262094	AC139099.5	17:81168295-81175490	+
ENSG00000170561	IRX2	5:2745958-2752969	ENSG00000262094	AC139099.5	17:81168295-81175490	+
ENSG00000072803	FBXW11	5:171288552-171433877	ENSG00000227337	AC139452.2	3:32827137-32827608	+
ENSG00000101040	ZMYND8	20:45837858-45985567	ENSG00000227337	AC139452.2	3:32827137-32827608	+
ENSG00000108509	CAMTA2	17:4871286-4890960	ENSG00000227337	AC139452.2	3:32827137-32827608	-
ENSG00000172977	KAT5	11:65479466-65487075	ENSG00000227337	AC139452.2	3:32827137-32827608	+
ENSG00000198034	RPS4X	X:71475528-71497150	ENSG00000227337	AC139452.2	3:32827137-32827608	+
ENSG00000110395	CBL	11:119076751-119178859	ENSG00000257010	AC140481.1	2:131414571-131414880	+
ENSG00000137055	PLAA	9:26904080-26947461	ENSG00000257010	AC140481.1	2:131414571-131414880	+
ENSG00000064393	HIPK2	7:139246315-139477577	ENSG00000228613	AC144450.1	2:1550436-1623885	+
ENSG00000104856	RELB	19:45504687-45541452	ENSG00000228613	AC144450.1	2:1550436-1623885	+
ENSG00000101040	ZMYND8	20:45837858-45985567	ENSG00000203635	AC144450.2	2:1624281-1629191	+
ENSG00000148798	INA	10:105036919-105050108	ENSG00000203635	AC144450.2	2:1624281-1629191	+
ENSG00000196323	ZBTB44	11:130096571-130184581	ENSG00000203635	AC144450.2	2:1624281-1629191	+
ENSG00000073350	LLGL2	17:73521160-73571289	ENSG00000228956	AC144521.1	3:18486515-18959184	+
ENSG00000135100	HNF1A	12:121416345-121440315	ENSG00000228956	AC144521.1	3:18486515-18959184	+
ENSG00000184486	POU3F2	6:99282579-99286660	ENSG00000228956	AC144521.1	3:18486515-18959184	+
ENSG00000115112	TFCP2L1	2:121974162-122042783	ENSG00000215750	AC145212.1	GL000194.1:53589-56132	+
ENSG00000122515	ZMIZ2	7:44788179-44809477	ENSG00000215750	AC145212.1	GL000194.1:53589-56132	+
ENSG00000146414	SHPRH	6:146185380-146285559	ENSG00000215750	AC145212.1	GL000194.1:53589-56132	+
ENSG00000255302	EID1	15:49170082-49172380	ENSG00000265055	AC145343.2	17:66092186-66097615	+
ENSG00000121057	AKAP1	17:55162452-55198710	ENSG00000249852	AC145676.2	7:227553-229557	+
ENSG00000163812	ZDHHC3	3:44956748-45017677	ENSG00000249852	AC145676.2	7:227553-229557	+
ENSG00000025293	PHF20	20:34359895-34538303	ENSG00000223855	AC147651.3	7:560027-564869	+
ENSG00000135457	TFCP2	12:51487445-51566926	ENSG00000229380	AC147651.5	7:601594-605256	+
ENSG00000101040	ZMYND8	20:45837858-45985567	ENSG00000132142	ACACA	17:35441922-35766909	+
ENSG00000142599	RERE	1:8412456-8877702	ENSG00000132142	ACACA	17:35441922-35766909	+
ENSG00000184634	MED12	X:70338405-70362303	ENSG00000132142	ACACA	17:35441922-35766909	+
ENSG00000109787	KLF3	4:38665816-38702663	ENSG00000076555	ACACB	12:109554399-109706031	-
ENSG00000029639	TFB1M	6:155578642-155635627	ENSG00000240303	ACAD11	3:132276981-132379567	+
ENSG00000134014	ELP3	8:27947189-28048673	ENSG00000240303	ACAD11	3:132276981-132379567	+
ENSG00000161298	ZNF382	19:37095718-37119499	ENSG00000240303	ACAD11	3:132276981-132379567	-
ENSG00000108561	C1QBP	17:5336096-5352150	ENSG00000151498	ACAD8	11:134123388-134135749	+
ENSG00000123364	HOXC13	12:54332534-54340328	ENSG00000151498	ACAD8	11:134123388-134135749	+
ENSG00000028839	TBPL1	6:134273307-134311570	ENSG00000177646	ACAD9	3:128598438-128634910	+
ENSG00000082014	SMARCD3	7:150935849-150974982	ENSG00000177646	ACAD9	3:128598438-128634910	+
ENSG00000143970	ASXL2	2:25956621-26101385	ENSG00000177646	ACAD9	3:128598438-128634910	+
ENSG00000196428	TSC22D2	3:150126121-150184218	ENSG00000177646	ACAD9	3:128598438-128634910	+
ENSG00000026025	VIM	10:17270257-17279592	ENSG00000115361	ACADL	2:211052662-211090215	+
ENSG00000113645	WWC1	5:167718655-167899308	ENSG00000115361	ACADL	2:211052662-211090215	+
ENSG00000138741	TRPC3	4:122800181-122872909	ENSG00000115361	ACADL	2:211052662-211090215	+
ENSG00000126003	PLAGL2	20:30780305-30795594	ENSG00000117054	ACADM	1:76190035-76253260	-
ENSG00000104064	GABPB1	15:50569388-50647605	ENSG00000122971	ACADS	12:121163537-121177811	+
ENSG00000132475	H3F3B	17:73772514-73781974	ENSG00000122971	ACADS	12:121163537-121177811	+
ENSG00000177469	PTRF	17:40554469-40575535	ENSG00000122971	ACADS	12:121163537-121177811	+
ENSG00000188342	GTF2F2	13:45694649-45858237	ENSG00000122971	ACADS	12:121163537-121177811	+
ENSG00000020633	RUNX3	1:25226001-25291612	ENSG00000196177	ACADSB	10:124768494-124817827	+
ENSG00000113108	APBB3	5:139937852-139973337	ENSG00000196177	ACADSB	10:124768494-124817827	+
ENSG00000132781	MUTYH	1:45794834-45806142	ENSG00000072778	ACADVL	17:7120443-7128592	+
ENSG00000137074	APTX	9:32972603-33025166	ENSG00000072778	ACADVL	17:7120443-7128592	+
ENSG00000143314	MRPL24	1:156707094-156711382	ENSG00000072778	ACADVL	17:7120443-7128592	+
ENSG00000168495	POLR3D	8:22102616-22112113	ENSG00000072778	ACADVL	17:7120443-7128592	+
ENSG00000170515	PA2G4	12:56498102-56507691	ENSG00000072778	ACADVL	17:7120443-7128592	+
ENSG00000106245	BUD31	7:99006263-99017239	ENSG00000120437	ACAT2	6:160181359-160200144	+
ENSG00000092199	HNRNPC	14:21677294-21737653	ENSG00000182827	ACBD3	1:226332379-226374431	+
ENSG00000105708	ZNF14	19:19821279-19843906	ENSG00000182827	ACBD3	1:226332379-226374431	+
ENSG00000153207	AHCTF1	1:247002399-247095280	ENSG00000182827	ACBD3	1:226332379-226374431	+
ENSG00000156469	MTERFD1	8:97251625-97273838	ENSG00000182827	ACBD3	1:226332379-226374431	+
ENSG00000168779	SHOX2	3:157814947-157824292	ENSG00000182827	ACBD3	1:226332379-226374431	+
ENSG00000083223	ZCCHC6	9:88902647-88969369	ENSG00000181513	ACBD4	17:43209966-43221548	-
ENSG00000075188	NUP37	12:102467966-102513902	ENSG00000107897	ACBD5	10:27484145-27531059	+
ENSG00000112685	EXOC2	6:485132-693117	ENSG00000107897	ACBD5	10:27484145-27531059	+
ENSG00000123349	PFDN5	12:53689074-53693234	ENSG00000107897	ACBD5	10:27484145-27531059	+
ENSG00000135148	TRAFD1	12:112563304-112591407	ENSG00000107897	ACBD5	10:27484145-27531059	+
ENSG00000135766	EGLN1	1:231499496-231560790	ENSG00000107897	ACBD5	10:27484145-27531059	+
ENSG00000150527	CTAGE5	14:39734487-39856156	ENSG00000107897	ACBD5	10:27484145-27531059	+
ENSG00000197579	TOPORS	9:32540541-32552551	ENSG00000107897	ACBD5	10:27484145-27531059	+
ENSG00000269955	LUC7L2	7:139026105-139107345	ENSG00000107897	ACBD5	10:27484145-27531059	+
ENSG00000102978	POLR2C	16:57496298-57505922	ENSG00000135847	ACBD6	1:180244514-180472089	+
ENSG00000156374	PCGF6	10:105062552-105110891	ENSG00000135847	ACBD6	1:180244514-180472089	+
ENSG00000198939	ZFP2	5:178322894-178360213	ENSG00000135847	ACBD6	1:180244514-180472089	+
ENSG00000142784	WDTC1	1:27561006-27635110	ENSG00000176244	ACBD7	10:15119521-15130775	+
ENSG00000177981	ASB8	12:48541570-48574996	ENSG00000176244	ACBD7	10:15119521-15130775	+
ENSG00000176887	SOX11	2:5832798-5841516	ENSG00000110455	ACCS	11:44087474-44105772	+
ENSG00000213626	LBH	2:30454396-30546596	ENSG00000110455	ACCS	11:44087474-44105772	+
ENSG00000122877	EGR2	10:64571755-64679660	ENSG00000102977	ACD	16:67691414-67694713	+
ENSG00000001629	ANKIB1	7:91875547-92030698	ENSG00000159640	ACE	17:61554421-61599205	+
ENSG00000101849	TBL1X	X:9431334-9687780	ENSG00000159640	ACE	17:61554421-61599205	-
ENSG00000123124	WWP1	8:87354966-87490649	ENSG00000159640	ACE	17:61554421-61599205	-
ENSG00000162664	ZNF326	1:90460670-90501090	ENSG00000159640	ACE	17:61554421-61599205	+
ENSG00000170561	IRX2	5:2745958-2752969	ENSG00000167769	ACER1	19:6306152-6333640	+
ENSG00000100505	TRIM9	14:51441979-51562779	ENSG00000087085	ACHE	7:100487614-100494594	+
ENSG00000147488	ST18	8:53023398-53373519	ENSG00000087085	ACHE	7:100487614-100494594	+
ENSG00000121297	TSHZ3	19:31765850-31840453	ENSG00000144476	ACKR3	2:237476429-237491001	+
ENSG00000102034	ELF4	X:129198848-129244691	ENSG00000131473	ACLY	17:40023160-40086795	+
ENSG00000120149	MSX2	5:174151535-174157896	ENSG00000153086	ACMSD	2:135596116-135659604	+
ENSG00000133639	BTG1	12:92536285-92539673	ENSG00000153086	ACMSD	2:135596116-135659604	+
ENSG00000121864	ZNF639	3:179040778-179053323	ENSG00000196636	ACN9	7:96745901-96811075	+
ENSG00000084072	PPIE	1:40157853-40229586	ENSG00000122729	ACO1	9:32384617-32454767	+
ENSG00000095794	CREM	10:35415718-35501886	ENSG00000122729	ACO1	9:32384617-32454767	+
ENSG00000113558	SKP1	5:133484632-133512729	ENSG00000122729	ACO1	9:32384617-32454767	+
ENSG00000115415	STAT1	2:191829083-191885686	ENSG00000122729	ACO1	9:32384617-32454767	+
ENSG00000161526	SAP30BP	17:73663195-73704142	ENSG00000122729	ACO1	9:32384617-32454767	+
ENSG00000112130	RNF8	6:37321747-37362514	ENSG00000100412	ACO2	22:41865128-41924993	+
ENSG00000155827	RNF20	9:104296132-104325622	ENSG00000100412	ACO2	22:41865128-41924993	+
ENSG00000186010	NDUFA13	19:19626544-19644285	ENSG00000100412	ACO2	22:41865128-41924993	+
ENSG00000124813	RUNX2	6:45295893-45632086	ENSG00000162390	ACOT11	1:55007929-55104865	+
ENSG00000131849	ZNF132	19:58944180-58951589	ENSG00000162390	ACOT11	1:55007929-55104865	+
ENSG00000142784	WDTC1	1:27561006-27635110	ENSG00000112304	ACOT13	6:24667262-24705293	+
ENSG00000170802	FOXN2	2:48541775-48606433	ENSG00000112304	ACOT13	6:24667262-24705293	+
ENSG00000104907	TRMT1	19:13215715-13228381	ENSG00000119673	ACOT2	14:74034323-74042357	+
ENSG00000108561	C1QBP	17:5336096-5352150	ENSG00000119673	ACOT2	14:74034323-74042357	+
ENSG00000153786	ZDHHC7	16:85007786-85045141	ENSG00000119673	ACOT2	14:74034323-74042357	+
ENSG00000174446	SNAPC5	15:66782472-66790151	ENSG00000119673	ACOT2	14:74034323-74042357	+
ENSG00000105429	MEGF8	19:42829760-42882921	ENSG00000177465	ACOT4	14:74058409-74063200	+
ENSG00000115112	TFCP2L1	2:121974162-122042783	ENSG00000177465	ACOT4	14:74058409-74063200	+
ENSG00000121653	MAPK8IP1	11:45907201-45928016	ENSG00000097021	ACOT7	1:6324328-6454451	+
ENSG00000129484	PARP2	14:20811740-20826064	ENSG00000097021	ACOT7	1:6324328-6454451	+
ENSG00000141582	CBX4	17:77806954-77813228	ENSG00000097021	ACOT7	1:6324328-6454451	+
ENSG00000172216	CEBPB	20:48807375-48809212	ENSG00000097021	ACOT7	1:6324328-6454451	+
ENSG00000133026	MYH10	17:8377522-8534079	ENSG00000123130	ACOT9	X:23720369-23784592	+
ENSG00000138386	NAB1	2:191511471-191557492	ENSG00000123130	ACOT9	X:23720369-23784592	-
ENSG00000169981	ZNF35	3:44690218-44702283	ENSG00000123130	ACOT9	X:23720369-23784592	+
ENSG00000171988	JMJD1C	10:64926980-65225722	ENSG00000123130	ACOT9	X:23720369-23784592	+
ENSG00000085832	EPS15	1:51819934-51985000	ENSG00000161533	ACOX1	17:73937587-73975515	+
ENSG00000078369	GNB1	1:1716728-1822495	ENSG00000168306	ACOX2	3:58490862-58523046	+
ENSG00000115568	ZNF142	2:219502638-219524378	ENSG00000168306	ACOX2	3:58490862-58523046	-
ENSG00000172819	RARG	12:53604353-53626764	ENSG00000168306	ACOX2	3:58490862-58523046	-
ENSG00000105982	RNF32	7:156432974-156469824	ENSG00000087008	ACOX3	4:8368008-8442450	+
ENSG00000114126	TFDP2	3:141663276-141868386	ENSG00000143727	ACP1	2:264139-278283	+
ENSG00000189403	HMGB1	13:31032883-31191734	ENSG00000143727	ACP1	2:264139-278283	+
ENSG00000181722	ZBTB20	3:114056940-114866118	ENSG00000134575	ACP2	11:47260852-47270457	-
ENSG00000167766	ZNF83	19:53097312-53193749	ENSG00000102575	ACP5	19:11685474-11689823	+
ENSG00000246705	H2AFJ	12:14927269-14930936	ENSG00000102575	ACP5	19:11685474-11689823	+
ENSG00000178252	WDR6	3:49044494-49053386	ENSG00000162836	ACP6	1:147101452-147142618	+
ENSG00000012174	MBTPS2	X:21857753-21903542	ENSG00000155893	ACPL2	3:140947567-141013748	-
ENSG00000164758	MED30	8:118532951-118552501	ENSG00000155893	ACPL2	3:140947567-141013748	+
ENSG00000188994	ZNF292	6:87862550-87973914	ENSG00000155893	ACPL2	3:140947567-141013748	+
ENSG00000107882	SUFU	10:104263743-104393292	ENSG00000014257	ACPP	3:132036210-132087142	+
ENSG00000126778	SIX1	14:61110132-61124977	ENSG00000014257	ACPP	3:132036210-132087142	+
ENSG00000196132	MYT1	20:62783143-62873604	ENSG00000014257	ACPP	3:132036210-132087142	+
ENSG00000116793	PHTF1	1:114239452-114302111	ENSG00000111644	ACRBP	12:6747240-6756626	+
ENSG00000136870	ZNF189	9:104161154-104172942	ENSG00000111644	ACRBP	12:6747240-6756626	-
ENSG00000141510	TP53	17:7565096-7590856	ENSG00000111644	ACRBP	12:6747240-6756626	-
ENSG00000146414	SHPRH	6:146185380-146285559	ENSG00000111644	ACRBP	12:6747240-6756626	+
ENSG00000170604	IRF2BP1	19:46386865-46389376	ENSG00000111644	ACRBP	12:6747240-6756626	+
ENSG00000189079	ARID2	12:46123447-46301823	ENSG00000111644	ACRBP	12:6747240-6756626	+
ENSG00000189120	SP6	17:45922278-45933240	ENSG00000111644	ACRBP	12:6747240-6756626	-
ENSG00000178951	ZBTB7A	19:4044361-4066943	ENSG00000147174	ACRC	X:70798260-70833433	-
ENSG00000196628	TCF4	18:52889561-53332018	ENSG00000147174	ACRC	X:70798260-70833433	-
ENSG00000100425	BRD1	22:50166930-50221160	ENSG00000134940	ACRV1	11:125541416-125551018	+
ENSG00000186522	SEPT10	2:110300558-110371783	ENSG00000103740	ACSBG1	15:78459809-78538030	+
ENSG00000110315	RNF141	11:10533224-10562777	ENSG00000167107	ACSF2	17:48503518-48552206	+
ENSG00000140694	PARN	16:14529557-14726585	ENSG00000167107	ACSF2	17:48503518-48552206	+
ENSG00000147669	POLR2K	8:101162811-101166230	ENSG00000167107	ACSF2	17:48503518-48552206	+
ENSG00000106031	HOXA13	7:27233121-27239725	ENSG00000176715	ACSF3	16:89154782-89222254	-
ENSG00000115808	STRN	2:37070782-37193615	ENSG00000176715	ACSF3	16:89154782-89222254	-
ENSG00000140382	HMG20A	15:77712753-77777949	ENSG00000176715	ACSF3	16:89154782-89222254	-
ENSG00000075975	MKRN2	3:12598512-12625212	ENSG00000151726	ACSL1	4:185676748-185747972	+
ENSG00000101871	MID1	X:10413349-10851773	ENSG00000151726	ACSL1	4:185676748-185747972	+
ENSG00000158711	ELK4	1:205577070-205601090	ENSG00000123983	ACSL3	2:223725651-223809357	+
ENSG00000101040	ZMYND8	20:45837858-45985567	ENSG00000197142	ACSL5	10:114133775-114188138	+
ENSG00000135457	TFCP2	12:51487445-51566926	ENSG00000197142	ACSL5	10:114133775-114188138	+
ENSG00000134323	MYCN	2:16080685-16087129	ENSG00000164398	ACSL6	5:131142682-131347936	+
ENSG00000198300	PEG3	19:57321444-57352096	ENSG00000166743	ACSM1	16:20634558-20710212	+
ENSG00000063046	EIF4B	12:53399941-53435993	ENSG00000005187	ACSM3	16:20621564-20808903	+
ENSG00000077097	TOP2B	3:25639474-25706398	ENSG00000005187	ACSM3	16:20621564-20808903	+
ENSG00000131115	ZNF227	19:44711699-44741421	ENSG00000005187	ACSM3	16:20621564-20808903	+
ENSG00000143776	CDC42BPA	1:227177565-227506175	ENSG00000005187	ACSM3	16:20621564-20808903	-
ENSG00000148411	NACC2	9:138898382-138987131	ENSG00000005187	ACSM3	16:20621564-20808903	-
ENSG00000131470	PSMC3IP	17:40724332-40729849	ENSG00000154930	ACSS1	20:24986867-25039616	-
ENSG00000157554	ERG	21:39751948-40033704	ENSG00000154930	ACSS1	20:24986867-25039616	+
ENSG00000204628	GNB2L1	5:180663908-180675096	ENSG00000154930	ACSS1	20:24986867-25039616	+
ENSG00000170881	RNF139	8:125486978-125500155	ENSG00000131069	ACSS2	20:33459948-33515769	+
ENSG00000125820	NKX2-2	20:21491647-21494664	ENSG00000107796	ACTA2	10:90694830-90751147	+
ENSG00000127445	PIN1	19:9945932-9960358	ENSG00000075624	ACTB	7:5566781-5603415	+
ENSG00000160207	HSF2BP	21:44949071-45079374	ENSG00000075624	ACTB	7:5566781-5603415	-
ENSG00000078140	UBE2K	4:39699663-39784412	ENSG00000188460	ACTBP11	1:224051427-224052553	+
ENSG00000141665	FBXO15	18:71740587-71815100	ENSG00000188460	ACTBP11	1:224051427-224052553	+
ENSG00000132773	TOE1	1:45805341-45809647	ENSG00000213763	ACTBP2	5:77080704-77081827	+
ENSG00000138386	NAB1	2:191511471-191557492	ENSG00000184009	ACTG1	17:79476996-79490873	+
ENSG00000164631	ZNF12	7:6728063-6746554	ENSG00000184009	ACTG1	17:79476996-79490873	+
ENSG00000107882	SUFU	10:104263743-104393292	ENSG00000215388	ACTG1P3	20:1141227-1142341	+
ENSG00000122882	ECD	10:74889912-74928813	ENSG00000182584	ACTL10	20:32254303-32256331	+
ENSG00000126746	ZNF384	12:6775642-6798738	ENSG00000182584	ACTL10	20:32254303-32256331	-
ENSG00000163812	ZDHHC3	3:44956748-45017677	ENSG00000182584	ACTL10	20:32254303-32256331	+
ENSG00000179627	ZBTB42	14:105266932-105271049	ENSG00000182584	ACTL10	20:32254303-32256331	+
ENSG00000255302	EID1	15:49170082-49172380	ENSG00000182584	ACTL10	20:32254303-32256331	+
ENSG00000080986	NDC80	18:2571509-2616634	ENSG00000136518	ACTL6A	3:179280667-179306196	+
ENSG00000114416	FXR1	3:180585928-180700541	ENSG00000136518	ACTL6A	3:179280667-179306196	+
ENSG00000164105	SAP30	4:174291119-174298683	ENSG00000077080	ACTL6B	7:100240719-100254084	+
ENSG00000065978	YBX1	1:43148097-43168020	ENSG00000072110	ACTN1	14:69340859-69446157	+
ENSG00000120656	TAF12	1:28915834-28969597	ENSG00000072110	ACTN1	14:69340859-69446157	+
ENSG00000129484	PARP2	14:20811740-20826064	ENSG00000072110	ACTN1	14:69340859-69446157	+
ENSG00000157514	TSC22D3	X:106956450-107020572	ENSG00000072110	ACTN1	14:69340859-69446157	+
ENSG00000105538	RASIP1	19:49223843-49243978	ENSG00000077522	ACTN2	1:236849753-236927931	+
ENSG00000121774	KHDRBS1	1:32479429-32526451	ENSG00000077522	ACTN2	1:236849753-236927931	+
ENSG00000136147	PHF11	13:50069745-50103123	ENSG00000077522	ACTN2	1:236849753-236927931	+
ENSG00000163041	H3F3A	1:226249551-226259702	ENSG00000077522	ACTN2	1:236849753-236927931	+
ENSG00000168779	SHOX2	3:157814947-157824292	ENSG00000077522	ACTN2	1:236849753-236927931	+
ENSG00000183207	RUVBL2	19:49496704-49519252	ENSG00000077522	ACTN2	1:236849753-236927931	+
ENSG00000196628	TCF4	18:52889561-53332018	ENSG00000130402	ACTN4	19:39138288-39222223	+
ENSG00000106052	TAX1BP1	7:27778949-27884183	ENSG00000131966	ACTR10	14:58666797-58701750	+
ENSG00000111269	CREBL2	12:12764760-12798042	ENSG00000131966	ACTR10	14:58666797-58701750	+
ENSG00000102189	EEA1	12:93164412-93323107	ENSG00000138107	ACTR1A	10:104238985-104262482	+
ENSG00000127445	PIN1	19:9945932-9960358	ENSG00000138107	ACTR1A	10:104238985-104262482	+
ENSG00000129484	PARP2	14:20811740-20826064	ENSG00000138107	ACTR1A	10:104238985-104262482	+
ENSG00000172216	CEBPB	20:48807375-48809212	ENSG00000138107	ACTR1A	10:104238985-104262482	+
ENSG00000136146	MED4	13:48627458-48669267	ENSG00000138071	ACTR2	2:65454886-65498387	+
ENSG00000146757	ZNF92	7:64838711-64866038	ENSG00000138071	ACTR2	2:65454886-65498387	+
ENSG00000170604	IRF2BP1	19:46386865-46389376	ENSG00000138071	ACTR2	2:65454886-65498387	+
ENSG00000064490	RFXANK	19:19303007-19312678	ENSG00000115091	ACTR3	2:114647536-114720173	+
ENSG00000100410	PHF5A	22:41855720-41864729	ENSG00000115091	ACTR3	2:114647536-114720173	+
ENSG00000151929	BAG3	10:121410881-121437331	ENSG00000115091	ACTR3	2:114647536-114720173	+
ENSG00000010803	SCMH1	1:41492871-41707826	ENSG00000101442	ACTR5	20:37377084-37400834	+
ENSG00000196504	PRPF40A	2:153508106-153574511	ENSG00000101442	ACTR5	20:37377084-37400834	+
ENSG00000175197	DDIT3	12:57910370-57914300	ENSG00000075089	ACTR6	12:100592899-100635643	+
ENSG00000166526	ZNF3	7:99661655-99680171	ENSG00000184378	ACTRT3	3:169484708-169487683	-
ENSG00000108312	UBTF	17:42282400-42298994	ENSG00000115170	ACVR1	2:158592957-158732374	-
ENSG00000132326	PER2	2:239152678-239198743	ENSG00000115170	ACVR1	2:158592957-158732374	-
ENSG00000139746	RBM26	13:79885961-79980612	ENSG00000115170	ACVR1	2:158592957-158732374	-
ENSG00000197576	HOXA4	7:27168125-27170418	ENSG00000115170	ACVR1	2:158592957-158732374	-
ENSG00000164442	CITED2	6:139693392-139695757	ENSG00000123612	ACVR1C	2:158383278-158485517	+
ENSG00000134686	PHC2	1:33789223-33896653	ENSG00000114739	ACVR2B	3:38495341-38534633	+
ENSG00000137802	MAPKBP1	15:42066631-42120053	ENSG00000114739	ACVR2B	3:38495341-38534633	-
ENSG00000152804	HHEX	10:94447944-94455403	ENSG00000114739	ACVR2B	3:38495341-38534633	+
ENSG00000173914	RBM4B	11:66432468-66445392	ENSG00000114739	ACVR2B	3:38495341-38534633	+
ENSG00000198517	MAFK	7:1570349-1582679	ENSG00000114739	ACVR2B	3:38495341-38534633	-
ENSG00000204219	TCEA3	1:23707553-23751233	ENSG00000114739	ACVR2B	3:38495341-38534633	+
ENSG00000131470	PSMC3IP	17:40724332-40729849	ENSG00000229589	ACVR2B-AS1	3:38492517-38496311	-
ENSG00000196235	SUPT5H	19:39926795-39967310	ENSG00000229589	ACVR2B-AS1	3:38492517-38496311	+
ENSG00000069011	PITX1	5:134363424-134370503	ENSG00000243989	ACY1	3:52009065-52023213	+
ENSG00000126746	ZNF384	12:6775642-6798738	ENSG00000243989	ACY1	3:52009065-52023213	-
ENSG00000130382	MLLT1	19:6212965-6279959	ENSG00000243989	ACY1	3:52009065-52023213	+
ENSG00000163812	ZDHHC3	3:44956748-45017677	ENSG00000243989	ACY1	3:52009065-52023213	+
ENSG00000010030	ETV7	6:36322418-36356164	ENSG00000132744	ACY3	11:67410025-67418130	+
ENSG00000105538	RASIP1	19:49223843-49243978	ENSG00000132744	ACY3	11:67410025-67418130	+
ENSG00000168556	ING2	4:184426146-184432249	ENSG00000132744	ACY3	11:67410025-67418130	+
ENSG00000140396	NCOA2	8:71021996-71316040	ENSG00000119640	ACYP1	14:75519923-75536186	-
ENSG00000121297	TSHZ3	19:31765850-31840453	ENSG00000170634	ACYP2	2:54197974-54532437	+
ENSG00000123609	NMI	2:152126978-152146571	ENSG00000267135	AD000091.3	19:15722433-15722720	+
ENSG00000188846	RPL14	3:40498782-40503861	ENSG00000267135	AD000091.3	19:15722433-15722720	+
ENSG00000198914	POU3F3	2:105471968-105476929	ENSG00000267135	AD000091.3	19:15722433-15722720	+
ENSG00000251247	ZNF345	19:37341262-37403931	ENSG00000267135	AD000091.3	19:15722433-15722720	+
ENSG00000173611	SCAI	9:127704886-127905785	ENSG00000240616	AD000092.3	19:13004946-13005694	+
ENSG00000204628	GNB2L1	5:180663908-180675096	ENSG00000240616	AD000092.3	19:13004946-13005694	+
ENSG00000001629	ANKIB1	7:91875547-92030698	ENSG00000196839	ADA	20:43248162-43280874	-
ENSG00000125931	CITED1	X:71521487-71527037	ENSG00000196839	ADA	20:43248162-43280874	+
ENSG00000143390	RFX5	1:151313115-151319833	ENSG00000196839	ADA	20:43248162-43280874	+
ENSG00000100410	PHF5A	22:41855720-41864729	ENSG00000168803	ADAL	15:43622871-43646096	+
ENSG00000108561	C1QBP	17:5336096-5352150	ENSG00000168803	ADAL	15:43622871-43646096	+
ENSG00000123364	HOXC13	12:54332534-54340328	ENSG00000168803	ADAL	15:43622871-43646096	+
ENSG00000213523	SRA1	5:139916924-139937895	ENSG00000168803	ADAL	15:43622871-43646096	+
ENSG00000221914	PPP2R2A	8:26149006-26230196	ENSG00000168803	ADAL	15:43622871-43646096	+
ENSG00000140853	NLRC5	16:57023396-57117443	ENSG00000137845	ADAM10	15:58887402-59042177	+
ENSG00000126705	AHDC1	1:27860545-27930942	ENSG00000073670	ADAM11	17:42836398-42859214	+
ENSG00000176046	NUPR1	16:28548605-28550495	ENSG00000148848	ADAM12	10:127700949-128077024	+
ENSG00000152944	MED21	12:27175478-27219276	ENSG00000143537	ADAM15	1:155023041-155035252	+
ENSG00000186010	NDUFA13	19:19626544-19644285	ENSG00000143537	ADAM15	1:155023041-155035252	+
ENSG00000196966	HIST1H3E	6:26225382-26225844	ENSG00000143537	ADAM15	1:155023041-155035252	+
ENSG00000105357	MYH14	19:50691442-50813802	ENSG00000151694	ADAM17	2:9628614-9695921	+
ENSG00000166135	HIF1AN	10:102288828-102319755	ENSG00000151694	ADAM17	2:9628614-9695921	+
ENSG00000105982	RNF32	7:156432974-156469824	ENSG00000168619	ADAM18	8:39442007-39587583	+
ENSG00000171222	SCAND1	20:34541538-34547394	ENSG00000168619	ADAM18	8:39442007-39587583	+
ENSG00000179627	ZBTB42	14:105266932-105271049	ENSG00000168619	ADAM18	8:39442007-39587583	+
ENSG00000119772	DNMT3A	2:25455844-25565459	ENSG00000229186	ADAM1A	12:112337066-112340042	+
ENSG00000019549	SNAI2	8:49830248-49834299	ENSG00000104755	ADAM2	8:39601253-39695808	+
ENSG00000064932	SBNO2	19:1107635-1174282	ENSG00000008277	ADAM22	7:87563457-87832204	+
ENSG00000136603	SKIL	3:170075465-170114623	ENSG00000008277	ADAM22	7:87563457-87832204	+
ENSG00000150527	CTAGE5	14:39734487-39856156	ENSG00000008277	ADAM22	7:87563457-87832204	+
ENSG00000129152	MYOD1	11:17741114-17743678	ENSG00000197140	ADAM32	8:38964508-39142430	+
ENSG00000170365	SMAD1	4:146402345-146479231	ENSG00000197140	ADAM32	8:38964508-39142430	+
ENSG00000019549	SNAI2	8:49830248-49834299	ENSG00000069206	ADAM7	8:24298442-24384483	+
ENSG00000167766	ZNF83	19:53097312-53193749	ENSG00000168615	ADAM9	8:38854387-38962663	+
ENSG00000066336	SPI1	11:47376410-47400127	ENSG00000154734	ADAMTS1	21:28208065-28217728	+
ENSG00000137776	SLTM	15:59171243-59225852	ENSG00000154734	ADAMTS1	21:28208065-28217728	+
ENSG00000198300	PEG3	19:57321444-57352096	ENSG00000154734	ADAMTS1	21:28208065-28217728	+
ENSG00000006377	DLX6	7:96634859-96640351	ENSG00000142303	ADAMTS10	19:8645125-8675620	+
ENSG00000084676	NCOA1	2:24714782-24993571	ENSG00000166106	ADAMTS15	11:130318868-130346532	+
ENSG00000246705	H2AFJ	12:14927269-14930936	ENSG00000166106	ADAMTS15	11:130318868-130346532	+
ENSG00000091656	ZFHX4	8:77593453-77779521	ENSG00000145536	ADAMTS16	5:5140442-5320417	+
ENSG00000221869	CEBPD	8:48649470-48651648	ENSG00000140470	ADAMTS17	15:100511793-100882210	-
ENSG00000105722	ERF	19:42751723-42759309	ENSG00000145808	ADAMTS19	5:128795957-129074376	+
ENSG00000180818	HOXC10	12:54378848-54384063	ENSG00000145808	ADAMTS19	5:128795957-129074376	+
ENSG00000006468	ETV1	7:13930852-14031050	ENSG00000049192	ADAMTS6	5:64444562-64777747	+
ENSG00000019549	SNAI2	8:49830248-49834299	ENSG00000049192	ADAMTS6	5:64444562-64777747	+
ENSG00000026025	VIM	10:17270257-17279592	ENSG00000134917	ADAMTS8	11:130274819-130298888	+
ENSG00000176788	BASP1	5:17065706-17276943	ENSG00000197859	ADAMTSL2	9:136397285-136440641	+
ENSG00000157514	TSC22D3	X:106956450-107020572	ENSG00000160710	ADAR	1:154554537-154600475	-
ENSG00000163346	PBXIP1	1:154916551-154928599	ENSG00000160710	ADAR	1:154554537-154600475	+
ENSG00000172379	ARNT2	15:80696691-80890278	ENSG00000160710	ADAR	1:154554537-154600475	+
ENSG00000105085	MED26	19:16685717-16739873	ENSG00000197381	ADARB1	21:46493767-46646478	+
ENSG00000144580	RQCD1	2:219433302-219461803	ENSG00000197381	ADARB1	21:46493767-46646478	-
ENSG00000166402	TUB	11:8040790-8127659	ENSG00000197381	ADARB1	21:46493767-46646478	+
ENSG00000178691	SUZ12	17:30264036-30328064	ENSG00000185736	ADARB2	10:1228072-1779670	+
ENSG00000148411	NACC2	9:138898382-138987131	ENSG00000065457	ADAT1	16:75630878-75657198	+
ENSG00000196812	ZSCAN16	6:28092337-28097860	ENSG00000065457	ADAT1	16:75630878-75657198	-
ENSG00000118518	RNF146	6:127587754-127609712	ENSG00000189007	ADAT2	6:143743968-143771810	+
ENSG00000145901	TNIP1	5:150409505-150473138	ENSG00000189007	ADAT2	6:143743968-143771810	-
ENSG00000096401	CDC5L	6:44355261-44418163	ENSG00000213638	ADAT3	19:1905376-1913444	-
ENSG00000116560	SFPQ	1:35641978-35658749	ENSG00000063761	ADCK1	14:78266425-78401355	-
ENSG00000133794	ARNTL	11:13298198-13408813	ENSG00000063761	ADCK1	14:78266425-78401355	+
ENSG00000189091	SF3B3	16:70557690-70608820	ENSG00000063761	ADCK1	14:78266425-78401355	+
ENSG00000102882	MAPK3	16:30125425-30134827	ENSG00000133597	ADCK2	7:140372952-140396061	+
ENSG00000070476	ZXDC	3:126156443-126194762	ENSG00000173137	ADCK5	8:145596789-145618457	+
ENSG00000104447	TRPS1	8:116420723-116821899	ENSG00000173137	ADCK5	8:145596789-145618457	+
ENSG00000133639	BTG1	12:92536285-92539673	ENSG00000173137	ADCK5	8:145596789-145618457	+
ENSG00000203780	FANK1	10:127585107-127698161	ENSG00000173137	ADCK5	8:145596789-145618457	+
ENSG00000083544	TDRD3	13:60970590-61148012	ENSG00000164742	ADCY1	7:45613738-45762715	-
ENSG00000119401	TRIM32	9:119449580-119463579	ENSG00000164742	ADCY1	7:45613738-45762715	+
ENSG00000130940	CASZ1	1:10696660-10856707	ENSG00000164742	ADCY1	7:45613738-45762715	+
ENSG00000138442	WDR12	2:203739504-203879521	ENSG00000164742	ADCY1	7:45613738-45762715	-
ENSG00000152192	POU4F1	13:79172496-79177673	ENSG00000164742	ADCY1	7:45613738-45762715	+
ENSG00000185507	IRF7	11:612552-615999	ENSG00000164742	ADCY1	7:45613738-45762715	+
ENSG00000119508	NR4A3	9:102584136-102629173	ENSG00000129467	ADCY4	14:24787554-24804299	+
ENSG00000143294	PRCC	1:156720401-156770607	ENSG00000129467	ADCY4	14:24787554-24804299	+
ENSG00000163909	HEYL	1:40089824-40105617	ENSG00000129467	ADCY4	14:24787554-24804299	+
ENSG00000123124	WWP1	8:87354966-87490649	ENSG00000174233	ADCY6	12:49159974-49182820	-
ENSG00000126746	ZNF384	12:6775642-6798738	ENSG00000174233	ADCY6	12:49159974-49182820	+
ENSG00000143390	RFX5	1:151313115-151319833	ENSG00000174233	ADCY6	12:49159974-49182820	-
ENSG00000110107	PRPF19	11:60658201-60674060	ENSG00000162104	ADCY9	16:4003387-4166186	+
ENSG00000131469	RPL27	17:41150289-41154976	ENSG00000075340	ADD2	2:70834749-70995357	+
ENSG00000166313	APBB1	11:6416354-6440644	ENSG00000075340	ADD2	2:70834749-70995357	+
ENSG00000166402	TUB	11:8040790-8127659	ENSG00000075340	ADD2	2:70834749-70995357	+
ENSG00000082014	SMARCD3	7:150935849-150974982	ENSG00000148700	ADD3	10:111756125-111895323	+
ENSG00000169714	CNBP	3:128888326-128902765	ENSG00000148700	ADD3	10:111756125-111895323	+
ENSG00000084676	NCOA1	2:24714782-24993571	ENSG00000248144	ADH1C	4:100257648-100274184	+
ENSG00000198300	PEG3	19:57321444-57352096	ENSG00000248144	ADH1C	4:100257648-100274184	+
ENSG00000126003	PLAGL2	20:30780305-30795594	ENSG00000197894	ADH5	4:99992131-100009952	-
ENSG00000179562	GCC1	7:127220671-127233665	ENSG00000197894	ADH5	4:99992131-100009952	+
ENSG00000230989	HSBP1	16:83841447-83853342	ENSG00000197894	ADH5	4:99992131-100009952	+
ENSG00000123349	PFDN5	12:53689074-53693234	ENSG00000233859	ADH5P4	6:66546822-66547947	+
ENSG00000130811	EIF3G	19:10225692-10230596	ENSG00000159346	ADIPOR1	1:202909950-202927700	+
ENSG00000141965	FEM1A	19:4791727-4795571	ENSG00000159346	ADIPOR1	1:202909950-202927700	+
ENSG00000168286	THAP11	16:67876212-67878097	ENSG00000159346	ADIPOR1	1:202909950-202927700	+
ENSG00000180822	PSMG4	6:3231636-3303607	ENSG00000159346	ADIPOR1	1:202909950-202927700	+
ENSG00000107807	TLX1	10:102889256-102897545	ENSG00000148671	ADIRF	10:88727948-88743691	+
ENSG00000134480	CCNH	5:86687310-86708836	ENSG00000156110	ADK	10:75910959-76469061	+
ENSG00000171222	SCAND1	20:34541538-34547394	ENSG00000156110	ADK	10:75910959-76469061	+
ENSG00000137203	TFAP2A	6:10393418-10419892	ENSG00000148926	ADM	11:10326226-10328944	+
ENSG00000183072	NKX2-5	5:172659111-172662360	ENSG00000148926	ADM	11:10326226-10328944	+
ENSG00000130779	CLIP1	12:122755978-122907179	ENSG00000128165	ADM2	22:50919984-50924869	+
ENSG00000133302	ANKRD32	5:93954051-94075141	ENSG00000128165	ADM2	22:50919984-50924869	+
ENSG00000140396	NCOA2	8:71021996-71316040	ENSG00000128165	ADM2	22:50919984-50924869	-
ENSG00000088448	ANKRD10	13:111530886-111567416	ENSG00000224420	ADM5	19:50191920-50193832	+
ENSG00000151276	MAGI1	3:65339199-66024509	ENSG00000101126	ADNP	20:49505584-49547958	+
ENSG00000159216	RUNX1	21:36160097-37376965	ENSG00000101126	ADNP	20:49505584-49547958	+
ENSG00000080986	NDC80	18:2571509-2616634	ENSG00000101544	ADNP2	18:77866914-77905406	+
ENSG00000135801	TAF5L	1:229728857-229761794	ENSG00000101544	ADNP2	18:77866914-77905406	+
ENSG00000143476	DTL	1:212208918-212280742	ENSG00000101544	ADNP2	18:77866914-77905406	+
ENSG00000158773	USF1	1:161009040-161015767	ENSG00000101544	ADNP2	18:77866914-77905406	+
ENSG00000051128	HOMER3	19:19040009-19052070	ENSG00000181915	ADO	10:64564515-64568238	+
ENSG00000102699	PARP4	13:24995063-25086948	ENSG00000170425	ADORA2B	17:15848230-15879060	+
ENSG00000059378	PARP12	7:139723543-139763521	ENSG00000159322	ADPGK	15:73043709-73078187	+
ENSG00000061273	HDAC7	12:48176504-48226915	ENSG00000144843	ADPRH	3:119298114-119308792	+
ENSG00000154237	LRRK1	15:101459419-101610317	ENSG00000144843	ADPRH	3:119298114-119308792	+
ENSG00000110107	PRPF19	11:60658201-60674060	ENSG00000153531	ADPRHL1	13:114076259-114107839	+
ENSG00000165521	EML5	14:89078774-89259096	ENSG00000153531	ADPRHL1	13:114076259-114107839	+
ENSG00000183628	DGCR6	22:18893540-18901751	ENSG00000153531	ADPRHL1	13:114076259-114107839	+
ENSG00000112561	TFEB	6:41651715-41703997	ENSG00000170222	ADPRM	17:10600910-10614550	+
ENSG00000125870	SNRPB2	20:16710605-16722421	ENSG00000170222	ADPRM	17:10600910-10614550	+
ENSG00000138385	SSB	2:170648442-170668574	ENSG00000170222	ADPRM	17:10600910-10614550	+
ENSG00000165030	NFIL3	9:94171326-94186144	ENSG00000170222	ADPRM	17:10600910-10614550	+
ENSG00000070476	ZXDC	3:126156443-126194762	ENSG00000120907	ADRA1A	8:26605666-26724790	+
ENSG00000119042	SATB2	2:200134222-200335989	ENSG00000120907	ADRA1A	8:26605666-26724790	+
ENSG00000101144	BMP7	20:55743803-55841685	ENSG00000184160	ADRA2C	4:3768074-3770251	+
ENSG00000166313	APBB1	11:6416354-6440644	ENSG00000184160	ADRA2C	4:3768074-3770251	+
ENSG00000198300	PEG3	19:57321444-57352096	ENSG00000169252	ADRB2	5:148206155-148208196	+
ENSG00000246705	H2AFJ	12:14927269-14930936	ENSG00000169252	ADRB2	5:148206155-148208196	+
ENSG00000082258	CCNT2	2:135675804-135716912	ENSG00000100077	ADRBK2	22:25960815-26125261	+
ENSG00000099326	MZF1	19:59073297-59084942	ENSG00000100077	ADRBK2	22:25960815-26125261	+
ENSG00000127511	SIN3B	19:16940210-16991164	ENSG00000100077	ADRBK2	22:25960815-26125261	+
ENSG00000131469	RPL27	17:41150289-41154976	ENSG00000100077	ADRBK2	22:25960815-26125261	+
ENSG00000170581	STAT2	12:56735380-56753939	ENSG00000100077	ADRBK2	22:25960815-26125261	+
ENSG00000186130	ZBTB6	9:125670334-125675609	ENSG00000100077	ADRBK2	22:25960815-26125261	+
ENSG00000225830	ERCC6	10:50663413-50747584	ENSG00000100077	ADRBK2	22:25960815-26125261	+
ENSG00000070423	RNF126	19:647525-663277	ENSG00000130706	ADRM1	20:60877148-60883918	+
ENSG00000101412	E2F1	20:32263488-32274210	ENSG00000130706	ADRM1	20:60877148-60883918	+
ENSG00000170515	PA2G4	12:56498102-56507691	ENSG00000130706	ADRM1	20:60877148-60883918	+
ENSG00000116478	HDAC1	1:32757686-32799236	ENSG00000239900	ADSL	22:40742506-40786467	+
ENSG00000145741	BTF3	5:72794232-72801460	ENSG00000239900	ADSL	22:40742506-40786467	+
ENSG00000112365	ZBTB24	6:109783796-109804440	ENSG00000035687	ADSS	1:244571795-244615436	+
ENSG00000112685	EXOC2	6:485132-693117	ENSG00000185100	ADSSL1	14:105190522-105213662	+
ENSG00000184486	POU3F2	6:99282579-99286660	ENSG00000185100	ADSSL1	14:105190522-105213662	+
ENSG00000197579	TOPORS	9:32540541-32552551	ENSG00000185100	ADSSL1	14:105190522-105213662	+
ENSG00000164442	CITED2	6:139693392-139695757	ENSG00000139154	AEBP2	12:19556978-19873735	+
ENSG00000101096	NFATC2	20:50003493-50179370	ENSG00000181026	AEN	15:89164526-89175513	-
ENSG00000102189	EEA1	12:93164412-93323107	ENSG00000238039	AF011889.2	X:148593038-148607803	-
ENSG00000163346	PBXIP1	1:154916551-154928599	ENSG00000238039	AF011889.2	X:148593038-148607803	+
ENSG00000172273	HINFP	11:118992296-119006752	ENSG00000238039	AF011889.2	X:148593038-148607803	+
ENSG00000135541	AHI1	6:135604669-135818914	ENSG00000235609	AF127936.7	21:16191163-16254296	-
ENSG00000172819	RARG	12:53604353-53626764	ENSG00000235609	AF127936.7	21:16191163-16254296	-
ENSG00000101849	TBL1X	X:9431334-9687780	ENSG00000255310	AF131215.2	8:10965297-10967236	-
ENSG00000136870	ZNF189	9:104161154-104172942	ENSG00000255310	AF131215.2	8:10965297-10967236	-
ENSG00000146414	SHPRH	6:146185380-146285559	ENSG00000255310	AF131215.2	8:10965297-10967236	+
ENSG00000163013	FBXO41	2:73481809-73511559	ENSG00000255310	AF131215.2	8:10965297-10967236	+
ENSG00000177084	POLE	12:133200347-133263951	ENSG00000255310	AF131215.2	8:10965297-10967236	+
ENSG00000122515	ZMIZ2	7:44788179-44809477	ENSG00000254556	AF131215.4	8:10994407-10996117	+
ENSG00000126746	ZNF384	12:6775642-6798738	ENSG00000254556	AF131215.4	8:10994407-10996117	+
ENSG00000134815	DHX34	19:47852537-47885961	ENSG00000254556	AF131215.4	8:10994407-10996117	+
ENSG00000177084	POLE	12:133200347-133263951	ENSG00000254556	AF131215.4	8:10994407-10996117	+
ENSG00000132326	PER2	2:239152678-239198743	ENSG00000215346	AF131215.5	8:10983979-10987745	+
ENSG00000189079	ARID2	12:46123447-46301823	ENSG00000215346	AF131215.5	8:10983979-10987745	+
ENSG00000136870	ZNF189	9:104161154-104172942	ENSG00000269918	AF131215.9	8:10962200-10964214	-
ENSG00000146414	SHPRH	6:146185380-146285559	ENSG00000269918	AF131215.9	8:10962200-10964214	+
ENSG00000152926	ZNF117	7:64432153-64467062	ENSG00000269918	AF131215.9	8:10962200-10964214	+
ENSG00000176915	ANKLE2	12:133302253-133338474	ENSG00000269918	AF131215.9	8:10962200-10964214	+
ENSG00000189120	SP6	17:45922278-45933240	ENSG00000269918	AF131215.9	8:10962200-10964214	-
ENSG00000196664	TLR7	X:12885201-12908499	ENSG00000255020	AF131216.5	8:11203256-11205011	+
ENSG00000100628	ASB2	14:94400498-94443137	ENSG00000224292	AF196972.9	X:48364910-48367226	+
ENSG00000077522	ACTN2	1:236849753-236927931	ENSG00000226141	AF277315.13	X:153882819-153883599	+
ENSG00000105357	MYH14	19:50691442-50813802	ENSG00000226141	AF277315.13	X:153882819-153883599	+
ENSG00000125686	MED1	17:37560537-37607539	ENSG00000226141	AF277315.13	X:153882819-153883599	-
ENSG00000175556	LONRF3	X:118108580-118152318	ENSG00000226141	AF277315.13	X:153882819-153883599	+
ENSG00000026025	VIM	10:17270257-17279592	ENSG00000272620	AFAP1-AS1	4:7755816-7780655	+
ENSG00000100505	TRIM9	14:51441979-51562779	ENSG00000272620	AFAP1-AS1	4:7755816-7780655	+
ENSG00000104884	ERCC2	19:45853094-45874176	ENSG00000157510	AFAP1L1	5:148651433-148721365	+
ENSG00000182742	HOXB4	17:46652874-46657473	ENSG00000169129	AFAP1L2	10:116054582-116164515	+
ENSG00000104856	RELB	19:45504687-45541452	ENSG00000172493	AFF1	4:87856153-88062206	+
ENSG00000142599	RERE	1:8412456-8877702	ENSG00000172493	AFF1	4:87856153-88062206	+
ENSG00000105722	ERF	19:42751723-42759309	ENSG00000155966	AFF2	X:147582138-148082193	+
ENSG00000118495	PLAGL1	6:144261436-144385735	ENSG00000155966	AFF2	X:147582138-148082193	+
ENSG00000141968	VAV1	19:6772724-6857377	ENSG00000144218	AFF3	2:100162322-100759201	+
ENSG00000158691	ZSCAN12	6:28346731-28367511	ENSG00000144218	AFF3	2:100162322-100759201	-
ENSG00000160917	CPSF4	7:99036544-99054994	ENSG00000144218	AFF3	2:100162322-100759201	+
ENSG00000175029	CTBP2	10:126676420-126849739	ENSG00000144218	AFF3	2:100162322-100759201	-
ENSG00000204406	MBD5	2:148778579-149275805	ENSG00000144218	AFF3	2:100162322-100759201	-
ENSG00000090447	TFAP4	16:4307186-4323076	ENSG00000223959	AFG3L1P	16:90038993-90068569	+
ENSG00000100429	HDAC10	22:50683611-50689834	ENSG00000223959	AFG3L1P	16:90038993-90068569	+
ENSG00000142082	SIRT3	11:215457-236931	ENSG00000141385	AFG3L2	18:12328942-12377313	+
ENSG00000074219	TEAD2	19:49843851-49865714	ENSG00000183077	AFMID	17:76183397-76203782	-
ENSG00000147601	TERF1	8:73921098-73960357	ENSG00000183077	AFMID	17:76183397-76203782	+
ENSG00000153147	SMARCA5	4:144434615-144478639	ENSG00000183077	AFMID	17:76183397-76203782	-
ENSG00000172845	SP3	2:174771186-174830430	ENSG00000183077	AFMID	17:76183397-76203782	+
ENSG00000184635	ZNF93	19:20011721-20046384	ENSG00000183077	AFMID	17:76183397-76203782	-
ENSG00000188191	PRKAR1B	7:588833-767287	ENSG00000183077	AFMID	17:76183397-76203782	+
ENSG00000188818	ZDHHC11	5:710470-851101	ENSG00000183077	AFMID	17:76183397-76203782	-
ENSG00000197372	ZNF675	19:23708432-23870022	ENSG00000183077	AFMID	17:76183397-76203782	-
ENSG00000039560	RAI14	5:34656341-34832732	ENSG00000119844	AFTPH	2:64751464-64820139	-
ENSG00000096401	CDC5L	6:44355261-44418163	ENSG00000119844	AFTPH	2:64751464-64820139	+
ENSG00000123636	BAZ2B	2:160175489-160473203	ENSG00000119844	AFTPH	2:64751464-64820139	+
ENSG00000166526	ZNF3	7:99661655-99680171	ENSG00000119844	AFTPH	2:64751464-64820139	+
ENSG00000167986	DDB1	11:61066922-61110068	ENSG00000133612	AGAP3	7:150782917-150841523	+
ENSG00000188846	RPL14	3:40498782-40503861	ENSG00000204149	AGAP6	10:51748077-51770259	-
ENSG00000121297	TSHZ3	19:31765850-31840453	ENSG00000186094	AGBL4	1:48998526-50489585	+
ENSG00000139618	BRCA2	13:32889610-32973805	ENSG00000186094	AGBL4	1:48998526-50489585	+
ENSG00000005075	POLR2J	7:102113564-102119354	ENSG00000084693	AGBL5	2:27265231-27293490	+
ENSG00000148798	INA	10:105036919-105050108	ENSG00000204305	AGER	6:32148744-32152101	+
ENSG00000177463	NR2C2	3:14989090-15095107	ENSG00000204305	AGER	6:32148744-32152101	+
ENSG00000047315	POLR2B	4:57843887-57897334	ENSG00000164252	AGGF1	5:76325075-76361059	+
ENSG00000149480	MTA2	11:62360685-62369312	ENSG00000164252	AGGF1	5:76325075-76361059	+
ENSG00000171222	SCAND1	20:34541538-34547394	ENSG00000164252	AGGF1	5:76325075-76361059	+
ENSG00000181163	NPM1	5:170814119-170838141	ENSG00000164252	AGGF1	5:76325075-76361059	+
ENSG00000118495	PLAGL1	6:144261436-144385735	ENSG00000214273	AGGF1P1	4:190962496-190964569	+
ENSG00000147421	HMBOX1	8:28747910-28922281	ENSG00000214273	AGGF1P1	4:190962496-190964569	+
ENSG00000135625	EGR4	2:73518057-73520833	ENSG00000241532	AGGF1P3	3:75702711-75703924	+
ENSG00000095951	HIVEP1	6:12008994-12165232	ENSG00000116771	AGMAT	1:15898847-15911605	-
ENSG00000119772	DNMT3A	2:25455844-25565459	ENSG00000116771	AGMAT	1:15898847-15911605	+
ENSG00000147274	RBMX	X:135930162-135962923	ENSG00000116771	AGMAT	1:15898847-15911605	+
ENSG00000163346	PBXIP1	1:154916551-154928599	ENSG00000116771	AGMAT	1:15898847-15911605	+
ENSG00000064932	SBNO2	19:1107635-1174282	ENSG00000204310	AGPAT1	6:32135988-32145873	+
ENSG00000169764	UGP2	2:64068073-64118696	ENSG00000204310	AGPAT1	6:32135988-32145873	+
ENSG00000196966	HIST1H3E	6:26225382-26225844	ENSG00000204310	AGPAT1	6:32135988-32145873	+
ENSG00000154237	LRRK1	15:101459419-101610317	ENSG00000160216	AGPAT3	21:45285066-45406417	+
ENSG00000111199	TRPV4	12:110220889-110271212	ENSG00000026652	AGPAT4	6:161551010-161695093	+
ENSG00000112685	EXOC2	6:485132-693117	ENSG00000155189	AGPAT5	8:6565877-6617184	+
ENSG00000143498	TAF1A	1:222731243-222763275	ENSG00000155189	AGPAT5	8:6565877-6617184	+
ENSG00000143799	PARP1	1:226548391-226595780	ENSG00000155189	AGPAT5	8:6565877-6617184	+
ENSG00000179562	GCC1	7:127220671-127233665	ENSG00000155189	AGPAT5	8:6565877-6617184	+
ENSG00000108590	MED31	17:6546634-6554954	ENSG00000158669	AGPAT6	8:41434705-41482520	+
ENSG00000110315	RNF141	11:10533224-10562777	ENSG00000158669	AGPAT6	8:41434705-41482520	+
ENSG00000140694	PARN	16:14529557-14726585	ENSG00000158669	AGPAT6	8:41434705-41482520	+
ENSG00000142082	SIRT3	11:215457-236931	ENSG00000158669	AGPAT6	8:41434705-41482520	+
ENSG00000153786	ZDHHC7	16:85007786-85045141	ENSG00000158669	AGPAT6	8:41434705-41482520	+
ENSG00000120656	TAF12	1:28915834-28969597	ENSG00000018510	AGPS	2:178257371-178408564	+
ENSG00000171735	CAMTA1	1:6845383-7829766	ENSG00000018510	AGPS	2:178257371-178408564	+
ENSG00000064393	HIPK2	7:139246315-139477577	ENSG00000106541	AGR2	7:16831434-16873057	+
ENSG00000155850	SLC26A2	5:149340299-149373018	ENSG00000106541	AGR2	7:16831434-16873057	+
ENSG00000163602	RYBP	3:72420975-72496069	ENSG00000106541	AGR2	7:16831434-16873057	+
ENSG00000178691	SUZ12	17:30264036-30328064	ENSG00000173467	AGR3	7:16899028-16921611	+
ENSG00000147130	ZMYM3	X:70459473-70474996	ENSG00000135744	AGT	1:230838268-230850043	-
ENSG00000145741	BTF3	5:72794232-72801460	ENSG00000135049	AGTPBP1	9:88161454-88356944	+
ENSG00000183495	EP400	12:132434507-132565005	ENSG00000135049	AGTPBP1	9:88161454-88356944	-
ENSG00000064490	RFXANK	19:19303007-19312678	ENSG00000177674	AGTRAP	1:11796140-11814859	+
ENSG00000171222	SCAND1	20:34541538-34547394	ENSG00000177674	AGTRAP	1:11796140-11814859	+
ENSG00000102699	PARP4	13:24995063-25086948	ENSG00000172482	AGXT	2:241807895-241819919	+
ENSG00000092199	HNRNPC	14:21677294-21737653	ENSG00000153207	AHCTF1	1:247002399-247095280	+
ENSG00000105708	ZNF14	19:19821279-19843906	ENSG00000153207	AHCTF1	1:247002399-247095280	+
ENSG00000135541	AHI1	6:135604669-135818914	ENSG00000153207	AHCTF1	1:247002399-247095280	+
ENSG00000168411	RFWD3	16:74655291-74700779	ENSG00000153207	AHCTF1	1:247002399-247095280	+
ENSG00000103479	RBL2	16:53467888-53525561	ENSG00000226121	AHCTF1P1	2:162357395-162364216	+
ENSG00000131652	THOC6	16:3074027-3077756	ENSG00000226121	AHCTF1P1	2:162357395-162364216	+
ENSG00000135541	AHI1	6:135604669-135818914	ENSG00000226121	AHCTF1P1	2:162357395-162364216	+
ENSG00000153207	AHCTF1	1:247002399-247095280	ENSG00000226121	AHCTF1P1	2:162357395-162364216	+
ENSG00000123349	PFDN5	12:53689074-53693234	ENSG00000168710	AHCYL1	1:110527307-110566357	+
ENSG00000126003	PLAGL2	20:30780305-30795594	ENSG00000168710	AHCYL1	1:110527307-110566357	-
ENSG00000100429	HDAC10	22:50683611-50689834	ENSG00000135541	AHI1	6:135604669-135818914	+
ENSG00000110711	AIP	11:67250511-67258574	ENSG00000135541	AHI1	6:135604669-135818914	-
ENSG00000124831	LRRFIP1	2:238536218-238722325	ENSG00000135541	AHI1	6:135604669-135818914	-
ENSG00000153207	AHCTF1	1:247002399-247095280	ENSG00000135541	AHI1	6:135604669-135818914	+
ENSG00000186812	ZNF397	18:32820993-32847097	ENSG00000135541	AHI1	6:135604669-135818914	+
ENSG00000090097	PCBP4	3:51991469-52002426	ENSG00000124942	AHNAK	11:62201015-62323707	+
ENSG00000074219	TEAD2	19:49843851-49865714	ENSG00000106546	AHR	7:17338245-17385776	+
ENSG00000090565	RAB11FIP3	16:475618-573011	ENSG00000106546	AHR	7:17338245-17385776	+
ENSG00000118495	PLAGL1	6:144261436-144385735	ENSG00000106546	AHR	7:17338245-17385776	+
ENSG00000158691	ZSCAN12	6:28346731-28367511	ENSG00000106546	AHR	7:17338245-17385776	-
ENSG00000166261	ZNF202	11:123594884-123612383	ENSG00000106546	AHR	7:17338245-17385776	-
ENSG00000196576	PLXNB2	22:50713407-50746056	ENSG00000106546	AHR	7:17338245-17385776	+
ENSG00000100410	PHF5A	22:41855720-41864729	ENSG00000100591	AHSA1	14:77924212-77935817	+
ENSG00000064313	TAF2	8:120743014-120845103	ENSG00000173209	AHSA2	2:61404552-61418338	+
ENSG00000067955	CBFB	16:67063018-67134961	ENSG00000173209	AHSA2	2:61404552-61418338	-
ENSG00000115641	FHL2	2:105974168-106054970	ENSG00000145192	AHSG	3:186330711-186339107	+
ENSG00000122882	ECD	10:74889912-74928813	ENSG00000126878	AIF1L	9:133971862-133998539	+
ENSG00000100124	ANKRD54	22:38226861-38245334	ENSG00000156709	AIFM1	X:129263336-129299861	+
ENSG00000162645	GBP2	1:89571814-89616139	ENSG00000042286	AIFM2	10:71857978-71892690	+
ENSG00000120798	NR2C1	12:95414004-95467479	ENSG00000183773	AIFM3	22:21319395-21335649	+
ENSG00000175556	LONRF3	X:118108580-118152318	ENSG00000183773	AIFM3	22:21319395-21335649	+
ENSG00000184486	POU3F2	6:99282579-99286660	ENSG00000183773	AIFM3	22:21319395-21335649	+
ENSG00000205189	ZBTB10	8:81397853-81438500	ENSG00000183773	AIFM3	22:21319395-21335649	+
ENSG00000082014	SMARCD3	7:150935849-150974982	ENSG00000146416	AIG1	6:143381632-143661441	+
ENSG00000101190	TCFL5	20:61472466-61493115	ENSG00000146416	AIG1	6:143381632-143661441	+
ENSG00000114416	FXR1	3:180585928-180700541	ENSG00000146416	AIG1	6:143381632-143661441	+
ENSG00000119042	SATB2	2:200134222-200335989	ENSG00000146416	AIG1	6:143381632-143661441	+
ENSG00000166228	PCBD1	10:72642036-72648541	ENSG00000146416	AIG1	6:143381632-143661441	+
ENSG00000169714	CNBP	3:128888326-128902765	ENSG00000146416	AIG1	6:143381632-143661441	+
ENSG00000157554	ERG	21:39751948-40033704	ENSG00000112297	AIM1	6:106959729-107018326	+
ENSG00000104976	SNAPC2	19:7985200-7988135	ENSG00000164022	AIMP1	4:107236700-107270383	+
ENSG00000106245	BUD31	7:99006263-99017239	ENSG00000164022	AIMP1	4:107236700-107270383	+
ENSG00000110801	PSMD9	12:122326636-122356203	ENSG00000164022	AIMP1	4:107236700-107270383	+
ENSG00000150527	CTAGE5	14:39734487-39856156	ENSG00000164022	AIMP1	4:107236700-107270383	+
ENSG00000011258	MBTD1	17:49254785-49337524	ENSG00000234187	AIMP1P1	20:14108045-14108982	+
ENSG00000143314	MRPL24	1:156707094-156711382	ENSG00000106305	AIMP2	7:6048875-6063465	+
ENSG00000162129	CLPB	11:72003468-72145692	ENSG00000106305	AIMP2	7:6048875-6063465	+
ENSG00000170515	PA2G4	12:56498102-56507691	ENSG00000106305	AIMP2	7:6048875-6063465	+
ENSG00000196966	HIST1H3E	6:26225382-26225844	ENSG00000106305	AIMP2	7:6048875-6063465	+
ENSG00000108064	TFAM	10:60144781-60158981	ENSG00000110711	AIP	11:67250511-67258574	+
ENSG00000135541	AHI1	6:135604669-135818914	ENSG00000110711	AIP	11:67250511-67258574	-
ENSG00000176788	BASP1	5:17065706-17276943	ENSG00000160224	AIRE	21:45705720-45718531	+
ENSG00000100644	HIF1A	14:62162230-62214976	ENSG00000235615	AJ239322.1	2:132722303-132737446	+
ENSG00000080986	NDC80	18:2571509-2616634	ENSG00000129474	AJUBA	14:23440382-23451851	+
ENSG00000112365	ZBTB24	6:109783796-109804440	ENSG00000129474	AJUBA	14:23440382-23451851	+
ENSG00000137494	ANKRD42	11:82904780-82971736	ENSG00000129474	AJUBA	14:23440382-23451851	+
ENSG00000162521	RBBP4	1:33116742-33151812	ENSG00000129474	AJUBA	14:23440382-23451851	+
ENSG00000162851	TFB2M	1:246703861-246729626	ENSG00000129474	AJUBA	14:23440382-23451851	+
ENSG00000205250	E2F4	16:67226071-67232821	ENSG00000129474	AJUBA	14:23440382-23451851	+
ENSG00000214022	REPIN1	7:150065277-150071133	ENSG00000129474	AJUBA	14:23440382-23451851	+
ENSG00000095794	CREM	10:35415718-35501886	ENSG00000004455	AK2	1:33473584-33546597	+
ENSG00000113558	SKP1	5:133484632-133512729	ENSG00000004455	AK2	1:33473584-33546597	+
ENSG00000125870	SNRPB2	20:16710605-16722421	ENSG00000147853	AK3	9:4711154-4742043	+
ENSG00000186130	ZBTB6	9:125670334-125675609	ENSG00000147853	AK3	9:4711154-4742043	+
ENSG00000020426	MNAT1	14:61201459-61436671	ENSG00000162433	AK4	1:65613231-65697828	+
ENSG00000029153	ARNTL2	12:27485786-27576241	ENSG00000162433	AK4	1:65613231-65697828	+
ENSG00000157514	TSC22D3	X:106956450-107020572	ENSG00000162433	AK4	1:65613231-65697828	+
ENSG00000187098	MITF	3:69788585-70017488	ENSG00000162433	AK4	1:65613231-65697828	+
ENSG00000020426	MNAT1	14:61201459-61436671	ENSG00000263535	AK4P1	17:29672538-29673205	+
ENSG00000129484	PARP2	14:20811740-20826064	ENSG00000263535	AK4P1	17:29672538-29673205	+
ENSG00000157514	TSC22D3	X:106956450-107020572	ENSG00000263535	AK4P1	17:29672538-29673205	+
ENSG00000187098	MITF	3:69788585-70017488	ENSG00000263535	AK4P1	17:29672538-29673205	+
ENSG00000071127	WDR1	4:10075962-10118573	ENSG00000233381	AK4P3	12:31768701-31769373	+
ENSG00000101096	NFATC2	20:50003493-50179370	ENSG00000233381	AK4P3	12:31768701-31769373	-
ENSG00000129484	PARP2	14:20811740-20826064	ENSG00000233381	AK4P3	12:31768701-31769373	+
ENSG00000187098	MITF	3:69788585-70017488	ENSG00000233381	AK4P3	12:31768701-31769373	+
ENSG00000101544	ADNP2	18:77866914-77905406	ENSG00000140057	AK7	14:96858447-96955764	+
ENSG00000124831	LRRFIP1	2:238536218-238722325	ENSG00000140057	AK7	14:96858447-96955764	-
ENSG00000172819	RARG	12:53604353-53626764	ENSG00000140057	AK7	14:96858447-96955764	+
ENSG00000114446	IFT57	3:107879658-107941417	ENSG00000165695	AK8	9:135600964-135754164	+
ENSG00000130382	MLLT1	19:6212965-6279959	ENSG00000121057	AKAP1	17:55162452-55198710	+
ENSG00000110395	CBL	11:119076751-119178859	ENSG00000108599	AKAP10	17:19807614-19881656	+
ENSG00000151929	BAG3	10:121410881-121437331	ENSG00000108599	AKAP10	17:19807614-19881656	+
ENSG00000138442	WDR12	2:203739504-203879521	ENSG00000023516	AKAP11	13:42846288-42897396	+
ENSG00000152192	POU4F1	13:79172496-79177673	ENSG00000023516	AKAP11	13:42846288-42897396	-
ENSG00000100403	ZC3H7B	22:41697525-41756151	ENSG00000170776	AKAP13	15:85923801-86292586	+
ENSG00000118707	TGIF2	20:35201890-35222353	ENSG00000170776	AKAP13	15:85923801-86292586	+
ENSG00000012174	MBTPS2	X:21857753-21903542	ENSG00000197976	AKAP17A	X:1710485-1721407	-
ENSG00000076770	MBNL3	X:131503344-131623996	ENSG00000197976	AKAP17A	X:1710485-1721407	-
ENSG00000095002	MSH2	2:47630107-47789450	ENSG00000197976	AKAP17A	X:1710485-1721407	+
ENSG00000118482	PHF3	6:64345724-64489229	ENSG00000197976	AKAP17A	X:1710485-1721407	+
ENSG00000140968	IRF8	16:85932408-85956215	ENSG00000241978	AKAP2	9:112542768-112934792	+
ENSG00000070476	ZXDC	3:126156443-126194762	ENSG00000111254	AKAP3	12:4724673-4758213	+
ENSG00000006468	ETV1	7:13930852-14031050	ENSG00000179841	AKAP5	14:64932216-64941221	+
ENSG00000138795	LEF1	4:108968700-109090112	ENSG00000118507	AKAP7	6:131456805-131604675	+
ENSG00000077150	NFKB2	10:104153866-104162281	ENSG00000011243	AKAP8L	19:15490858-15529952	-
ENSG00000137497	NUMA1	11:71713909-71791739	ENSG00000011243	AKAP8L	19:15490858-15529952	+
ENSG00000144355	DLX1	2:172949467-172954405	ENSG00000127914	AKAP9	7:91570180-91739987	+
ENSG00000152804	HHEX	10:94447944-94455403	ENSG00000127914	AKAP9	7:91570180-91739987	+
ENSG00000153922	CHD1	5:98190907-98262240	ENSG00000127914	AKAP9	7:91570180-91739987	+
ENSG00000175048	ZDHHC14	6:157802164-158099178	ENSG00000127914	AKAP9	7:91570180-91739987	-
ENSG00000101882	NKAP	X:119059013-119077735	ENSG00000166452	AKIP1	11:8932685-8941631	+
ENSG00000120656	TAF12	1:28915834-28969597	ENSG00000166452	AKIP1	11:8932685-8941631	+
ENSG00000108561	C1QBP	17:5336096-5352150	ENSG00000174574	AKIRIN1	1:39456894-39471731	+
ENSG00000213523	SRA1	5:139916924-139937895	ENSG00000174574	AKIRIN1	1:39456894-39471731	+
ENSG00000100906	NFKBIA	14:35870716-35873955	ENSG00000135334	AKIRIN2	6:88384789-88411927	-
ENSG00000115112	TFCP2L1	2:121974162-122042783	ENSG00000135334	AKIRIN2	6:88384789-88411927	+
ENSG00000118482	PHF3	6:64345724-64489229	ENSG00000135334	AKIRIN2	6:88384789-88411927	+
ENSG00000123066	MED13L	12:116395710-116715143	ENSG00000135334	AKIRIN2	6:88384789-88411927	+
ENSG00000152926	ZNF117	7:64432153-64467062	ENSG00000135334	AKIRIN2	6:88384789-88411927	+
ENSG00000180530	NRIP1	21:16333555-16437321	ENSG00000135334	AKIRIN2	6:88384789-88411927	-
ENSG00000123240	OPTN	10:13141448-13180291	ENSG00000117448	AKR1A1	1:46016214-46035721	+
ENSG00000165156	ZHX1	8:124260695-124287781	ENSG00000117448	AKR1A1	1:46016214-46035721	+
ENSG00000211460	TSN	2:122494678-122525429	ENSG00000117448	AKR1A1	1:46016214-46035721	+
ENSG00000196664	TLR7	X:12885201-12908499	ENSG00000198074	AKR1B10	7:134212343-134226160	+
ENSG00000121297	TSHZ3	19:31765850-31840453	ENSG00000227471	AKR1B15	7:134233887-134264627	+
ENSG00000118495	PLAGL1	6:144261436-144385735	ENSG00000187134	AKR1C1	10:4934795-5025475	+
ENSG00000180818	HOXC10	12:54378848-54384063	ENSG00000151632	AKR1C2	10:5029966-5060223	+
ENSG00000104884	ERCC2	19:45853094-45874176	ENSG00000196139	AKR1C3	10:5077545-5149878	+
ENSG00000105856	HBP1	7:106809405-106842974	ENSG00000196139	AKR1C3	10:5077545-5149878	+
ENSG00000113580	NR3C1	5:142657495-142815077	ENSG00000196139	AKR1C3	10:5077545-5149878	+
ENSG00000178573	MAF	16:79619739-79634611	ENSG00000122787	AKR1D1	7:137687069-137802732	+
ENSG00000135144	DTX1	12:113494513-113535833	ENSG00000165568	AKR1E2	10:4828820-4890254	+
ENSG00000148798	INA	10:105036919-105050108	ENSG00000165568	AKR1E2	10:4828820-4890254	+
ENSG00000169375	SIN3A	15:75661719-75748183	ENSG00000165568	AKR1E2	10:4828820-4890254	+
ENSG00000173253	DMRT2	9:1050353-1057552	ENSG00000165568	AKR1E2	10:4828820-4890254	+
ENSG00000077522	ACTN2	1:236849753-236927931	ENSG00000053371	AKR7A2	1:19630458-19638640	+
ENSG00000153187	HNRNPU	1:245014467-245027844	ENSG00000053371	AKR7A2	1:19630458-19638640	+
ENSG00000153207	AHCTF1	1:247002399-247095280	ENSG00000053371	AKR7A2	1:19630458-19638640	+
ENSG00000160783	PMF1	1:156182783-156212874	ENSG00000053371	AKR7A2	1:19630458-19638640	+
ENSG00000183207	RUVBL2	19:49496704-49519252	ENSG00000053371	AKR7A2	1:19630458-19638640	+
ENSG00000026025	VIM	10:17270257-17279592	ENSG00000162482	AKR7A3	1:19609051-19615744	+
ENSG00000138741	TRPC3	4:122800181-122872909	ENSG00000162482	AKR7A3	1:19609051-19615744	+
ENSG00000026025	VIM	10:17270257-17279592	ENSG00000211454	AKR7L	1:19592475-19600688	+
ENSG00000116478	HDAC1	1:32757686-32799236	ENSG00000204673	AKT1S1	19:50372294-50381716	+
ENSG00000132773	TOE1	1:45805341-45809647	ENSG00000204673	AKT1S1	19:50372294-50381716	+
ENSG00000164778	EN2	7:155250823-155257526	ENSG00000105221	AKT2	19:40736223-40791443	+
ENSG00000048052	HDAC9	7:18126571-19042039	ENSG00000117020	AKT3	1:243651534-244014381	+
ENSG00000140968	IRF8	16:85932408-85956215	ENSG00000117020	AKT3	1:243651534-244014381	+
ENSG00000139352	ASCL1	12:103351463-103354294	ENSG00000228939	AKT3-IT1	1:243956506-243957702	+
ENSG00000101849	TBL1X	X:9431334-9687780	ENSG00000213062	AL021068.1	1:169455379-169456846	+
ENSG00000170604	IRF2BP1	19:46386865-46389376	ENSG00000213062	AL021068.1	1:169455379-169456846	-
ENSG00000103647	CORO2B	15:68871307-69020145	ENSG00000180344	AL035460.1	20:2677350-2677781	+
ENSG00000069011	PITX1	5:134363424-134370503	ENSG00000224141	AL109763.2	21:19933582-20132321	+
ENSG00000026025	VIM	10:17270257-17279592	ENSG00000269624	AL138847.1	1:63073436-63075249	+
ENSG00000088448	ANKRD10	13:111530886-111567416	ENSG00000255831	AL139385.1	13:111291554-111292340	+
ENSG00000097007	ABL1	9:133589332-133763062	ENSG00000255831	AL139385.1	13:111291554-111292340	+
ENSG00000159140	SON	21:34914923-34949812	ENSG00000255831	AL139385.1	13:111291554-111292340	+
ENSG00000175216	CKAP5	11:46764597-46867847	ENSG00000255831	AL139385.1	13:111291554-111292340	-
ENSG00000130396	MLLT4	6:168227601-168372703	ENSG00000255813	AL162497.1	13:110407167-110407615	+
ENSG00000186871	ERCC6L	X:71424509-71458897	ENSG00000255813	AL162497.1	13:110407167-110407615	-
ENSG00000026025	VIM	10:17270257-17279592	ENSG00000259171	AL163636.6	14:21152745-21168735	+
ENSG00000111530	CAND1	12:67663060-67713731	ENSG00000227921	AL353791.1	9:40028619-40032417	+
ENSG00000141582	CBX4	17:77806954-77813228	ENSG00000268578	AL354718.1	9:45441272-45441542	+
ENSG00000179361	ARID3B	15:74833517-74890472	ENSG00000268578	AL354718.1	9:45441272-45441542	-
ENSG00000168883	USP39	2:85829978-85876403	ENSG00000215615	AL354822.1	GL000218.1:38791-97421	+
ENSG00000082175	PGR	11:100900354-101001255	ENSG00000227164	AL354993.1	20:52105494-52106164	+
ENSG00000117400	MPL	1:43803477-43818443	ENSG00000227164	AL354993.1	20:52105494-52106164	+
ENSG00000176046	NUPR1	16:28548605-28550495	ENSG00000227164	AL354993.1	20:52105494-52106164	+
ENSG00000196664	TLR7	X:12885201-12908499	ENSG00000227164	AL354993.1	20:52105494-52106164	+
ENSG00000180353	HCLS1	3:121350245-121379774	ENSG00000225996	AL356356.1	1:150521896-150524367	-
ENSG00000119042	SATB2	2:200134222-200335989	ENSG00000212857	AL356585.1	GL000212.1:64251-65919	+
ENSG00000145214	DGKQ	4:952674-980683	ENSG00000212857	AL356585.1	GL000212.1:64251-65919	+
ENSG00000253293	HOXA10	7:27210209-27219880	ENSG00000212857	AL356585.1	GL000212.1:64251-65919	-
ENSG00000111602	TIMELESS	12:56810902-56843187	ENSG00000215608	AL356585.2	GL000212.1:126293-128249	+
ENSG00000121297	TSHZ3	19:31765850-31840453	ENSG00000234603	AL356740.1	13:113539550-113539994	+
ENSG00000139618	BRCA2	13:32889610-32973805	ENSG00000234603	AL356740.1	13:113539550-113539994	+
ENSG00000114126	TFDP2	3:141663276-141868386	ENSG00000176868	AL358781.1	9:134374795-134375537	+
ENSG00000189403	HMGB1	13:31032883-31191734	ENSG00000176868	AL358781.1	9:134374795-134375537	+
ENSG00000095739	BAMBI	10:28966270-28971868	ENSG00000205850	AL359736.1	13:24895263-24895566	+
ENSG00000019549	SNAI2	8:49830248-49834299	ENSG00000263391	AL512428.1	6:24840194-24840293	+
ENSG00000162813	BPNT1	1:220230823-220263804	ENSG00000225210	AL589743.1	14:19650017-19718563	+
ENSG00000185129	PURA	5:139487361-139496321	ENSG00000225210	AL589743.1	14:19650017-19718563	+
ENSG00000069011	PITX1	5:134363424-134370503	ENSG00000269554	AL590822.2	1:2121236-2123179	+
ENSG00000130382	MLLT1	19:6212965-6279959	ENSG00000269554	AL590822.2	1:2121236-2123179	+
ENSG00000246705	H2AFJ	12:14927269-14930936	ENSG00000256731	AL591069.1	6:160824665-160825898	+
ENSG00000196966	HIST1H3E	6:26225382-26225844	ENSG00000269337	AL591479.1	9:70646588-70648956	+
ENSG00000112977	DAP	5:10679341-10761384	ENSG00000220023	AL592183.1	GL000219.1:53830-99642	-
ENSG00000160908	ZNF394	7:99084141-99097947	ENSG00000220023	AL592183.1	GL000219.1:53830-99642	+
ENSG00000162664	ZNF326	1:90460670-90501090	ENSG00000220023	AL592183.1	GL000219.1:53830-99642	+
ENSG00000179627	ZBTB42	14:105266932-105271049	ENSG00000220023	AL592183.1	GL000219.1:53830-99642	-
ENSG00000225697	SLC26A6	3:48663155-48672926	ENSG00000220023	AL592183.1	GL000219.1:53830-99642	+
ENSG00000131849	ZNF132	19:58944180-58951589	ENSG00000231360	AL592284.1	1:144339737-144521058	+
ENSG00000174963	ZIC4	3:147103832-147124647	ENSG00000227082	AL592494.5	1:121138613-121204983	+
ENSG00000196664	TLR7	X:12885201-12908499	ENSG00000205424	AL592528.1	21:47247874-47256333	+
ENSG00000111199	TRPV4	12:110220889-110271212	ENSG00000237683	AL627309.1	1:134900-139379	+
ENSG00000094916	CBX5	12:54624723-54673886	ENSG00000184961	AL772307.1	9:42128838-42129419	+
ENSG00000106546	AHR	7:17338245-17385776	ENSG00000184961	AL772307.1	9:42128838-42129419	+
ENSG00000118495	PLAGL1	6:144261436-144385735	ENSG00000184961	AL772307.1	9:42128838-42129419	+
ENSG00000004478	FKBP4	12:2904118-2914576	ENSG00000236029	AL953854.2	9:47295854-47314322	+
ENSG00000115289	PCGF1	2:74732169-74735707	ENSG00000236029	AL953854.2	9:47295854-47314322	+
ENSG00000184486	POU3F2	6:99282579-99286660	ENSG00000236029	AL953854.2	9:47295854-47314322	+
ENSG00000082014	SMARCD3	7:150935849-150974982	ENSG00000148218	ALAD	9:116148596-116163613	+
ENSG00000102699	PARP4	13:24995063-25086948	ENSG00000148218	ALAD	9:116148596-116163613	+
ENSG00000064490	RFXANK	19:19303007-19312678	ENSG00000023330	ALAS1	3:52232101-52248343	+
ENSG00000079999	KEAP1	19:10596795-10614417	ENSG00000023330	ALAS1	3:52232101-52248343	+
ENSG00000084623	EIF3I	1:32687528-32697205	ENSG00000023330	ALAS1	3:52232101-52248343	+
ENSG00000134532	SOX5	12:23682439-24103966	ENSG00000163631	ALB	4:74262830-74287129	+
ENSG00000077092	RARB	3:25215822-25639423	ENSG00000170017	ALCAM	3:105085752-105295744	+
ENSG00000099917	MED15	22:20850199-20941919	ENSG00000059573	ALDH18A1	10:97365695-97416463	-
ENSG00000117505	DR1	1:93811444-93835055	ENSG00000059573	ALDH18A1	10:97365695-97416463	+
ENSG00000197111	PCBP2	12:53835524-53874946	ENSG00000059573	ALDH18A1	10:97365695-97416463	-
ENSG00000120149	MSX2	5:174151535-174157896	ENSG00000128918	ALDH1A2	15:58245621-58790065	+
ENSG00000177426	TGIF1	18:3411605-3458409	ENSG00000128918	ALDH1A2	15:58245621-58790065	+
ENSG00000167766	ZNF83	19:53097312-53193749	ENSG00000184254	ALDH1A3	15:101417918-101456831	+
ENSG00000246705	H2AFJ	12:14927269-14930936	ENSG00000184254	ALDH1A3	15:101417918-101456831	+
ENSG00000012174	MBTPS2	X:21857753-21903542	ENSG00000137124	ALDH1B1	9:38392660-38398658	+
ENSG00000189079	ARID2	12:46123447-46301823	ENSG00000137124	ALDH1B1	9:38392660-38398658	-
ENSG00000165156	ZHX1	8:124260695-124287781	ENSG00000111275	ALDH2	12:112204690-112247782	+
ENSG00000164924	YWHAZ	8:101928752-101965616	ENSG00000108602	ALDH3A1	17:19641296-19652256	+
ENSG00000183831	ANKRD45	1:173578699-173639001	ENSG00000108602	ALDH3A1	17:19641296-19652256	+
ENSG00000085274	MYNN	3:169490618-169507504	ENSG00000006534	ALDH3B1	11:67776047-67796744	+
ENSG00000090097	PCBP4	3:51991469-52002426	ENSG00000006534	ALDH3B1	11:67776047-67796744	+
ENSG00000153879	CEBPG	19:33864235-33873592	ENSG00000006534	ALDH3B1	11:67776047-67796744	+
ENSG00000101849	TBL1X	X:9431334-9687780	ENSG00000132746	ALDH3B2	11:67429632-67448671	+
ENSG00000141510	TP53	17:7565096-7590856	ENSG00000132746	ALDH3B2	11:67429632-67448671	+
ENSG00000153147	SMARCA5	4:144434615-144478639	ENSG00000132746	ALDH3B2	11:67429632-67448671	-
ENSG00000188818	ZDHHC11	5:710470-851101	ENSG00000132746	ALDH3B2	11:67429632-67448671	-
ENSG00000196504	PRPF40A	2:153508106-153574511	ENSG00000132746	ALDH3B2	11:67429632-67448671	+
ENSG00000109854	HTATIP2	11:20385230-20405329	ENSG00000112294	ALDH5A1	6:24495079-24537435	+
ENSG00000115112	TFCP2L1	2:121974162-122042783	ENSG00000112294	ALDH5A1	6:24495079-24537435	+
ENSG00000118263	KLF7	2:207938860-208031991	ENSG00000112294	ALDH5A1	6:24495079-24537435	+
ENSG00000118482	PHF3	6:64345724-64489229	ENSG00000112294	ALDH5A1	6:24495079-24537435	+
ENSG00000139746	RBM26	13:79885961-79980612	ENSG00000112294	ALDH5A1	6:24495079-24537435	+
ENSG00000104897	SF3A2	19:2236519-2248678	ENSG00000119711	ALDH6A1	14:74523552-74551196	-
ENSG00000012174	MBTPS2	X:21857753-21903542	ENSG00000164904	ALDH7A1	5:125877532-125931110	-
ENSG00000095002	MSH2	2:47630107-47789450	ENSG00000164904	ALDH7A1	5:125877532-125931110	+
ENSG00000181722	ZBTB20	3:114056940-114866118	ENSG00000164904	ALDH7A1	5:125877532-125931110	+
ENSG00000109854	HTATIP2	11:20385230-20405329	ENSG00000251400	ALDH7A1P1	5:76586092-76587625	+
ENSG00000115904	SOS1	2:39208536-39351486	ENSG00000251400	ALDH7A1P1	5:76586092-76587625	+
ENSG00000118482	PHF3	6:64345724-64489229	ENSG00000251400	ALDH7A1P1	5:76586092-76587625	+
ENSG00000101544	ADNP2	18:77866914-77905406	ENSG00000143149	ALDH9A1	1:165631452-165668100	+
ENSG00000162851	TFB2M	1:246703861-246729626	ENSG00000143149	ALDH9A1	1:165631452-165668100	+
ENSG00000025434	NR1H3	11:47269850-47290396	ENSG00000149925	ALDOA	16:30064410-30081778	+
ENSG00000173230	GOLGB1	3:121382045-121468602	ENSG00000149925	ALDOA	16:30064410-30081778	+
ENSG00000088247	KHSRP	19:6413358-6424805	ENSG00000214297	ALDOAP2	10:127355443-127356519	+
ENSG00000105325	FZR1	19:3506270-3538328	ENSG00000214297	ALDOAP2	10:127355443-127356519	+
ENSG00000111670	GNPTAB	12:102139274-102224716	ENSG00000109107	ALDOC	17:26900132-26904282	+
ENSG00000108590	MED31	17:6546634-6554954	ENSG00000033011	ALG1	16:5083702-5137380	+
ENSG00000140694	PARN	16:14529557-14726585	ENSG00000033011	ALG1	16:5083702-5137380	+
ENSG00000153786	ZDHHC7	16:85007786-85045141	ENSG00000033011	ALG1	16:5083702-5137380	+
ENSG00000175197	DDIT3	12:57910370-57914300	ENSG00000139133	ALG10	12:34175215-34182629	+
ENSG00000109674	NEIL3	4:178230989-178284097	ENSG00000175548	ALG10B	12:38710379-38717784	+
ENSG00000106263	EIF3B	7:2393720-2420380	ENSG00000182858	ALG12	22:50293876-50312106	+
ENSG00000132507	EIF5A	17:7210317-7215774	ENSG00000182858	ALG12	22:50293876-50312106	+
ENSG00000119772	DNMT3A	2:25455844-25565459	ENSG00000101901	ALG13	X:110909042-111003877	-
ENSG00000123091	RNF11	1:51701942-51739127	ENSG00000101901	ALG13	X:110909042-111003877	+
ENSG00000147133	TAF1	X:70586113-70752224	ENSG00000101901	ALG13	X:110909042-111003877	-
ENSG00000166173	LARP6	15:71123862-71146498	ENSG00000172339	ALG14	1:95439962-95538501	+
ENSG00000146414	SHPRH	6:146185380-146285559	ENSG00000189366	ALG1L	3:125648117-125655882	+
ENSG00000152926	ZNF117	7:64432153-64467062	ENSG00000189366	ALG1L	3:125648117-125655882	+
ENSG00000064490	RFXANK	19:19303007-19312678	ENSG00000242017	ALG1L15P	3:155761943-155762737	+
ENSG00000101882	NKAP	X:119059013-119077735	ENSG00000119523	ALG2	9:101978707-101984238	+
ENSG00000111358	GTF2H3	12:124118374-124147153	ENSG00000119523	ALG2	9:101978707-101984238	+
ENSG00000114767	RRP9	3:51967445-51975957	ENSG00000119523	ALG2	9:101978707-101984238	+
ENSG00000154473	BUB3	10:124913792-124924886	ENSG00000119523	ALG2	9:101978707-101984238	+
ENSG00000183431	SF3A3	1:38422646-38456593	ENSG00000119523	ALG2	9:101978707-101984238	+
ENSG00000099817	POLR2E	19:1086593-1095598	ENSG00000214160	ALG3	3:183960088-183967336	+
ENSG00000114767	RRP9	3:51967445-51975957	ENSG00000214160	ALG3	3:183960088-183967336	+
ENSG00000180855	ZNF443	19:12540520-12551926	ENSG00000214160	ALG3	3:183960088-183967336	-
ENSG00000185838	GNB1L	22:19770746-19842462	ENSG00000214160	ALG3	3:183960088-183967336	+
ENSG00000121390	PSPC1	13:20248895-20357142	ENSG00000100601	ALKBH1	14:78138746-78174363	+
ENSG00000110315	RNF141	11:10533224-10562777	ENSG00000189046	ALKBH2	12:109525995-109531436	+
ENSG00000114503	NCBP2	3:196662272-196669468	ENSG00000189046	ALKBH2	12:109525995-109531436	+
ENSG00000126368	NR1D1	17:38249039-38256978	ENSG00000166199	ALKBH3	11:43902360-43941816	+
ENSG00000152454	ZNF256	19:58452200-58459043	ENSG00000160993	ALKBH4	7:102096684-102105323	-
ENSG00000132109	TRIM21	11:4406126-4414926	ENSG00000091542	ALKBH5	17:18086391-18113268	+
ENSG00000080986	NDC80	18:2571509-2616634	ENSG00000239382	ALKBH6	19:36500021-36505141	+
ENSG00000112365	ZBTB24	6:109783796-109804440	ENSG00000239382	ALKBH6	19:36500021-36505141	+
ENSG00000196428	TSC22D2	3:150126121-150184218	ENSG00000239382	ALKBH6	19:36500021-36505141	+
ENSG00000120656	TAF12	1:28915834-28969597	ENSG00000125652	ALKBH7	19:6372443-6375042	+
ENSG00000171735	CAMTA1	1:6845383-7829766	ENSG00000125652	ALKBH7	19:6372443-6375042	+
ENSG00000255302	EID1	15:49170082-49172380	ENSG00000125652	ALKBH7	19:6372443-6375042	+
ENSG00000125968	ID1	20:30193085-30194318	ENSG00000137760	ALKBH8	11:107373451-107436472	+
ENSG00000085185	BCORL1	X:129115082-129192058	ENSG00000116127	ALMS1	2:73612885-73837920	+
ENSG00000100906	NFKBIA	14:35870716-35873955	ENSG00000116127	ALMS1	2:73612885-73837920	-
ENSG00000105357	MYH14	19:50691442-50813802	ENSG00000116127	ALMS1	2:73612885-73837920	+
ENSG00000147471	PROSC	8:37620110-37637283	ENSG00000116127	ALMS1	2:73612885-73837920	+
ENSG00000180818	HOXC10	12:54378848-54384063	ENSG00000179477	ALOX12B	17:7975953-7991021	+
ENSG00000184271	POU6F1	12:51580718-51611477	ENSG00000179477	ALOX12B	17:7975953-7991021	+
ENSG00000125826	RBCK1	20:388141-411610	ENSG00000161905	ALOX15	17:4534196-4545589	+
ENSG00000126746	ZNF384	12:6775642-6798738	ENSG00000161905	ALOX15	17:4534196-4545589	-
ENSG00000130382	MLLT1	19:6212965-6279959	ENSG00000161905	ALOX15	17:4534196-4545589	+
ENSG00000163812	ZDHHC3	3:44956748-45017677	ENSG00000161905	ALOX15	17:4534196-4545589	+
ENSG00000179627	ZBTB42	14:105266932-105271049	ENSG00000161905	ALOX15	17:4534196-4545589	+
ENSG00000130816	DNMT1	19:10244020-10341962	ENSG00000179148	ALOXE3	17:7999217-8022365	+
ENSG00000100505	TRIM9	14:51441979-51562779	ENSG00000162551	ALPL	1:21835857-21904905	+
ENSG00000120868	APAF1	12:99038918-99129204	ENSG00000162551	ALPL	1:21835857-21904905	+
ENSG00000124459	ZNF45	19:44416780-44439430	ENSG00000155754	ALS2CR11	2:202352147-202483901	+
ENSG00000160201	U2AF1	21:44513065-44527697	ENSG00000155754	ALS2CR11	2:202352147-202483901	+
ENSG00000176788	BASP1	5:17065706-17276943	ENSG00000180318	ALX1	12:85673884-85695562	+
ENSG00000133639	BTG1	12:92536285-92539673	ENSG00000052850	ALX4	11:44281993-44331716	+
ENSG00000144802	NFKBIZ	3:101546834-101579866	ENSG00000052850	ALX4	11:44281993-44331716	+
ENSG00000186010	NDUFA13	19:19626544-19644285	ENSG00000183684	ALYREF	17:79845712-79849462	+
ENSG00000095739	BAMBI	10:28966270-28971868	ENSG00000242110	AMACR	5:33986282-34008220	+
ENSG00000255302	EID1	15:49170082-49172380	ENSG00000242110	AMACR	5:33986282-34008220	+
ENSG00000010030	ETV7	6:36322418-36356164	ENSG00000106927	AMBP	9:116822406-116840752	+
ENSG00000179388	EGR3	8:22545171-22550815	ENSG00000106927	AMBP	9:116822406-116840752	+
ENSG00000112658	SRF	6:43139036-43149243	ENSG00000110497	AMBRA1	11:46417963-46615675	+
ENSG00000111670	GNPTAB	12:102139274-102224716	ENSG00000123505	AMD1	6:111195972-111216916	+
ENSG00000105967	TFEC	7:115575201-115799950	ENSG00000228339	AMD1P1	10:20638977-20640029	+
ENSG00000121297	TSHZ3	19:31765850-31840453	ENSG00000237801	AMDP1	X:155058247-155059239	+
ENSG00000187688	TRPV2	17:16318855-16340317	ENSG00000237801	AMDP1	X:155058247-155059239	+
ENSG00000164061	BSN	3:49591921-49708978	ENSG00000178171	AMER3	2:131513007-131525707	+
ENSG00000171540	OTP	5:76924537-76935513	ENSG00000178171	AMER3	2:131513007-131525707	+
ENSG00000177508	IRX3	16:54317215-54320675	ENSG00000178171	AMER3	2:131513007-131525707	+
ENSG00000025434	NR1H3	11:47269850-47290396	ENSG00000159461	AMFR	16:56395363-56459450	+
ENSG00000061273	HDAC7	12:48176504-48226915	ENSG00000104899	AMH	19:2249307-2252072	+
ENSG00000125817	CENPB	20:3764497-3767337	ENSG00000135409	AMHR2	12:53817638-53825318	+
ENSG00000132773	TOE1	1:45805341-45809647	ENSG00000135409	AMHR2	12:53817638-53825318	+
ENSG00000196966	HIST1H3E	6:26225382-26225844	ENSG00000135409	AMHR2	12:53817638-53825318	+
ENSG00000082014	SMARCD3	7:150935849-150974982	ENSG00000139211	AMIGO2	12:47469489-47473734	+
ENSG00000102699	PARP4	13:24995063-25086948	ENSG00000139211	AMIGO2	12:47469489-47473734	+
ENSG00000103343	ZNF174	16:3451234-3459370	ENSG00000176020	AMIGO3	3:49754266-49761349	+
ENSG00000083223	ZCCHC6	9:88902647-88969369	ENSG00000101935	AMMECR1	X:109437413-109683461	+
ENSG00000119547	ONECUT2	18:55102916-55158529	ENSG00000144233	AMMECR1L	2:128619203-128643496	-
ENSG00000125482	TTF1	9:135251007-135282209	ENSG00000144233	AMMECR1L	2:128619203-128643496	+
ENSG00000184058	TBX1	22:19744225-19771116	ENSG00000144233	AMMECR1L	2:128619203-128643496	+
ENSG00000047634	SCML1	X:17755587-17773105	ENSG00000126016	AMOT	X:112017730-112084043	+
ENSG00000117139	KDM5B	1:202696525-202778598	ENSG00000126016	AMOT	X:112017730-112084043	-
ENSG00000121653	MAPK8IP1	11:45907201-45928016	ENSG00000126016	AMOT	X:112017730-112084043	+
ENSG00000153879	CEBPG	19:33864235-33873592	ENSG00000126016	AMOT	X:112017730-112084043	+
ENSG00000130396	MLLT4	6:168227601-168372703	ENSG00000166025	AMOTL1	11:94439596-94609918	+
ENSG00000157514	TSC22D3	X:106956450-107020572	ENSG00000166025	AMOTL1	11:94439596-94609918	-
ENSG00000163346	PBXIP1	1:154916551-154928599	ENSG00000166025	AMOTL1	11:94439596-94609918	+
ENSG00000187098	MITF	3:69788585-70017488	ENSG00000166025	AMOTL1	11:94439596-94609918	-
ENSG00000101096	NFATC2	20:50003493-50179370	ENSG00000133805	AMPD3	11:10329859-10529126	+
ENSG00000171681	ATF7IP	12:14518609-14651697	ENSG00000133805	AMPD3	11:10329859-10529126	+
ENSG00000178662	CSRNP3	2:166326156-166545917	ENSG00000133805	AMPD3	11:10329859-10529126	+
ENSG00000113070	HBEGF	5:139712427-139726216	ENSG00000078053	AMPH	7:38423304-38671167	+
ENSG00000085185	BCORL1	X:129115082-129192058	ENSG00000240038	AMY2B	1:104096436-104122156	+
ENSG00000102034	ELF4	X:129198848-129244691	ENSG00000240038	AMY2B	1:104096436-104122156	+
ENSG00000105722	ERF	19:42751723-42759309	ENSG00000240038	AMY2B	1:104096436-104122156	+
ENSG00000119508	NR4A3	9:102584136-102629173	ENSG00000240038	AMY2B	1:104096436-104122156	+
ENSG00000166135	HIF1AN	10:102288828-102319755	ENSG00000240038	AMY2B	1:104096436-104122156	+
ENSG00000166387	PPFIBP2	11:7534528-7678358	ENSG00000240038	AMY2B	1:104096436-104122156	-
ENSG00000120533	ENY2	8:110346552-110358182	ENSG00000196704	AMZ2	17:66243714-66253297	+
ENSG00000171735	CAMTA1	1:6845383-7829766	ENSG00000196704	AMZ2	17:66243714-66253297	+
ENSG00000143669	LYST	1:235824340-236046940	ENSG00000164162	ANAPC10	4:145888263-146019693	+
ENSG00000095794	CREM	10:35415718-35501886	ENSG00000141552	ANAPC11	17:79848665-79858867	+
ENSG00000113558	SKP1	5:133484632-133512729	ENSG00000141552	ANAPC11	17:79848665-79858867	+
ENSG00000115415	STAT1	2:191829083-191885686	ENSG00000141552	ANAPC11	17:79848665-79858867	+
ENSG00000123091	RNF11	1:51701942-51739127	ENSG00000129055	ANAPC13	3:134196547-134205558	+
ENSG00000181163	NPM1	5:170814119-170838141	ENSG00000129055	ANAPC13	3:134196547-134205558	+
ENSG00000258289	CHURC1	14:65381078-65411309	ENSG00000129055	ANAPC13	3:134196547-134205558	+
ENSG00000085274	MYNN	3:169490618-169507504	ENSG00000166295	ANAPC16	10:73975786-73995618	+
ENSG00000153774	CFDP1	16:75327595-75467383	ENSG00000166295	ANAPC16	10:73975786-73995618	+
ENSG00000163041	H3F3A	1:226249551-226259702	ENSG00000233673	ANAPC1P1	2:87098423-87149816	-
ENSG00000004838	ZMYND10	3:50378540-50384283	ENSG00000053900	ANAPC4	4:25378834-25420120	+
ENSG00000140694	PARN	16:14529557-14726585	ENSG00000053900	ANAPC4	4:25378834-25420120	+
ENSG00000147862	NFIB	9:14081841-14398982	ENSG00000053900	ANAPC4	4:25378834-25420120	-
ENSG00000183307	CECR6	22:17597188-17602257	ENSG00000053900	ANAPC4	4:25378834-25420120	-
ENSG00000108590	MED31	17:6546634-6554954	ENSG00000089053	ANAPC5	12:121746047-121837699	+
ENSG00000111358	GTF2H3	12:124118374-124147153	ENSG00000089053	ANAPC5	12:121746047-121837699	+
ENSG00000112365	ZBTB24	6:109783796-109804440	ENSG00000089053	ANAPC5	12:121746047-121837699	+
ENSG00000023445	BIRC3	11:102188214-102210134	ENSG00000196510	ANAPC7	12:110810704-110841535	-
ENSG00000023734	STRAP	12:16035324-16056412	ENSG00000196510	ANAPC7	12:110810704-110841535	+
ENSG00000135148	TRAFD1	12:112563304-112591407	ENSG00000196510	ANAPC7	12:110810704-110841535	+
ENSG00000241685	ARPC1A	7:98923520-98985787	ENSG00000196510	ANAPC7	12:110810704-110841535	+
ENSG00000185024	BRF1	14:105675622-105781926	ENSG00000013523	ANGEL1	14:77253587-77292589	+
ENSG00000100429	HDAC10	22:50683611-50689834	ENSG00000174606	ANGEL2	1:213165523-213189168	+
ENSG00000118418	HMGN3	6:79910961-79944406	ENSG00000174606	ANGEL2	1:213165523-213189168	+
ENSG00000156469	MTERFD1	8:97251625-97273838	ENSG00000174606	ANGEL2	1:213165523-213189168	+
ENSG00000019549	SNAI2	8:49830248-49834299	ENSG00000091879	ANGPT2	8:6357171-6420930	+
ENSG00000006468	ETV1	7:13930852-14031050	ENSG00000136859	ANGPTL2	9:129849610-129885162	+
ENSG00000026025	VIM	10:17270257-17279592	ENSG00000132855	ANGPTL3	1:63063157-63071830	+
ENSG00000138741	TRPC3	4:122800181-122872909	ENSG00000132855	ANGPTL3	1:63063157-63071830	+
ENSG00000105357	MYH14	19:50691442-50813802	ENSG00000167772	ANGPTL4	19:8428172-8439257	+
ENSG00000118495	PLAGL1	6:144261436-144385735	ENSG00000167772	ANGPTL4	19:8428172-8439257	+
ENSG00000137203	TFAP2A	6:10393418-10419892	ENSG00000167772	ANGPTL4	19:8428172-8439257	+
ENSG00000186812	ZNF397	18:32820993-32847097	ENSG00000029534	ANK1	8:41510738-41754280	+
ENSG00000010030	ETV7	6:36322418-36356164	ENSG00000145362	ANK2	4:113739264-114304896	+
ENSG00000115112	TFCP2L1	2:121974162-122042783	ENSG00000151150	ANK3	10:61786055-62493248	-
ENSG00000118263	KLF7	2:207938860-208031991	ENSG00000151150	ANK3	10:61786055-62493248	-
ENSG00000118482	PHF3	6:64345724-64489229	ENSG00000151150	ANK3	10:61786055-62493248	-
ENSG00000123066	MED13L	12:116395710-116715143	ENSG00000151150	ANK3	10:61786055-62493248	-
ENSG00000134815	DHX34	19:47852537-47885961	ENSG00000151150	ANK3	10:61786055-62493248	-
ENSG00000139220	PPFIA2	12:81652044-82153332	ENSG00000151150	ANK3	10:61786055-62493248	+
ENSG00000105982	RNF32	7:156432974-156469824	ENSG00000132623	ANKEF1	20:9966773-10037410	+
ENSG00000139220	PPFIA2	12:81652044-82153332	ENSG00000132623	ANKEF1	20:9966773-10037410	+
ENSG00000179627	ZBTB42	14:105266932-105271049	ENSG00000132623	ANKEF1	20:9966773-10037410	+
ENSG00000100906	NFKBIA	14:35870716-35873955	ENSG00000154122	ANKH	5:14704909-14871887	+
ENSG00000125347	IRF1	5:131817300-131826490	ENSG00000154122	ANKH	5:14704909-14871887	+
ENSG00000133612	AGAP3	7:150782917-150841523	ENSG00000154122	ANKH	5:14704909-14871887	-
ENSG00000147471	PROSC	8:37620110-37637283	ENSG00000154122	ANKH	5:14704909-14871887	-
ENSG00000180573	HIST1H2AC	6:26124372-26139344	ENSG00000001629	ANKIB1	7:91875547-92030698	+
ENSG00000105357	MYH14	19:50691442-50813802	ENSG00000160117	ANKLE1	19:17392453-17398455	+
ENSG00000012174	MBTPS2	X:21857753-21903542	ENSG00000176915	ANKLE2	12:133302253-133338474	-
ENSG00000109670	FBXW7	4:153242409-153457253	ENSG00000176915	ANKLE2	12:133302253-133338474	+
ENSG00000152926	ZNF117	7:64432153-64467062	ENSG00000176915	ANKLE2	12:133302253-133338474	+
ENSG00000168274	HIST1H2AE	6:26217164-26217711	ENSG00000176915	ANKLE2	12:133302253-133338474	+
ENSG00000130024	PHF10	6:170104000-170124151	ENSG00000144504	ANKMY1	2:241418838-241508626	+
ENSG00000111727	HCFC2	12:104458234-104498639	ENSG00000106524	ANKMY2	7:16639400-16685442	+
ENSG00000070540	WIPI1	17:66417088-66453654	ENSG00000164331	ANKRA2	5:72848159-72861511	+
ENSG00000085274	MYNN	3:169490618-169507504	ENSG00000164331	ANKRA2	5:72848159-72861511	+
ENSG00000130303	BST2	19:17513747-17516457	ENSG00000164331	ANKRA2	5:72848159-72861511	+
ENSG00000183741	CBX6	22:39257454-39268319	ENSG00000164331	ANKRA2	5:72848159-72861511	+
ENSG00000125820	NKX2-2	20:21491647-21494664	ENSG00000088448	ANKRD10	13:111530886-111567416	+
ENSG00000133884	DPF2	11:65101224-65120720	ENSG00000088448	ANKRD10	13:111530886-111567416	+
ENSG00000153487	ING1	13:111365082-111373421	ENSG00000088448	ANKRD10	13:111530886-111567416	+
ENSG00000157554	ERG	21:39751948-40033704	ENSG00000088448	ANKRD10	13:111530886-111567416	+
ENSG00000159140	SON	21:34914923-34949812	ENSG00000088448	ANKRD10	13:111530886-111567416	+
ENSG00000088448	ANKRD10	13:111530886-111567416	ENSG00000229152	ANKRD10-IT1	13:111547405-111551519	+
ENSG00000108064	TFAM	10:60144781-60158981	ENSG00000167522	ANKRD11	16:89334037-89556969	-
ENSG00000110880	CORO1C	12:109038884-109125372	ENSG00000167522	ANKRD11	16:89334037-89556969	+
ENSG00000133895	MEN1	11:64570981-64578766	ENSG00000101745	ANKRD12	18:9136225-9285983	+
ENSG00000163346	PBXIP1	1:154916551-154928599	ENSG00000101745	ANKRD12	18:9136225-9285983	+
ENSG00000172273	HINFP	11:118992296-119006752	ENSG00000101745	ANKRD12	18:9136225-9285983	+
ENSG00000185658	BRWD1	21:40556101-40693485	ENSG00000101745	ANKRD12	18:9136225-9285983	+
ENSG00000109654	TRIM2	4:154073493-154260472	ENSG00000076513	ANKRD13A	12:110436990-110477568	+
ENSG00000012822	CALCOCO1	12:54104902-54121529	ENSG00000198720	ANKRD13B	17:27916786-27941779	+
ENSG00000087152	ATXN7L3	17:42269172-42277481	ENSG00000198720	ANKRD13B	17:27916786-27941779	+
ENSG00000131115	ZNF227	19:44711699-44741421	ENSG00000198720	ANKRD13B	17:27916786-27941779	+
ENSG00000133895	MEN1	11:64570981-64578766	ENSG00000198720	ANKRD13B	17:27916786-27941779	+
ENSG00000178662	CSRNP3	2:166326156-166545917	ENSG00000198720	ANKRD13B	17:27916786-27941779	+
ENSG00000025434	NR1H3	11:47269850-47290396	ENSG00000118454	ANKRD13C	1:70726270-70820417	+
ENSG00000066044	ELAVL1	19:8023462-8070543	ENSG00000118454	ANKRD13C	1:70726270-70820417	+
ENSG00000095794	CREM	10:35415718-35501886	ENSG00000118454	ANKRD13C	1:70726270-70820417	+
ENSG00000170515	PA2G4	12:56498102-56507691	ENSG00000118454	ANKRD13C	1:70726270-70820417	+
ENSG00000198517	MAFK	7:1570349-1582679	ENSG00000118454	ANKRD13C	1:70726270-70820417	+
ENSG00000082175	PGR	11:100900354-101001255	ENSG00000134461	ANKRD16	10:5903579-5931869	+
ENSG00000121297	TSHZ3	19:31765850-31840453	ENSG00000134461	ANKRD16	10:5903579-5931869	+
ENSG00000010244	ZNF207	17:30677135-30708905	ENSG00000132466	ANKRD17	4:73939092-74124515	+
ENSG00000038358	EDC4	16:67906925-67918406	ENSG00000132466	ANKRD17	4:73939092-74124515	-
ENSG00000099326	MZF1	19:59073297-59084942	ENSG00000132466	ANKRD17	4:73939092-74124515	+
ENSG00000105662	CRTC1	19:18794486-18893004	ENSG00000132466	ANKRD17	4:73939092-74124515	+
ENSG00000106031	HOXA13	7:27233121-27239725	ENSG00000132466	ANKRD17	4:73939092-74124515	+
ENSG00000110880	CORO1C	12:109038884-109125372	ENSG00000132466	ANKRD17	4:73939092-74124515	-
ENSG00000137074	APTX	9:32972603-33025166	ENSG00000132466	ANKRD17	4:73939092-74124515	-
ENSG00000100906	NFKBIA	14:35870716-35873955	ENSG00000230453	ANKRD18B	9:33524391-33573007	-
ENSG00000118482	PHF3	6:64345724-64489229	ENSG00000230453	ANKRD18B	9:33524391-33573007	+
ENSG00000123066	MED13L	12:116395710-116715143	ENSG00000230453	ANKRD18B	9:33524391-33573007	+
ENSG00000152926	ZNF117	7:64432153-64467062	ENSG00000230453	ANKRD18B	9:33524391-33573007	+
ENSG00000157212	PAXIP1	7:154735396-154794794	ENSG00000230453	ANKRD18B	9:33524391-33573007	+
ENSG00000085415	SEH1L	18:12947131-12987535	ENSG00000242676	ANKRD20A12P	1:142697652-142729971	+
ENSG00000101596	SMCHD1	18:2655736-2805015	ENSG00000242676	ANKRD20A12P	1:142697652-142729971	+
ENSG00000114423	CBLB	3:105374304-105588396	ENSG00000242676	ANKRD20A12P	1:142697652-142729971	+
ENSG00000117625	RCOR3	1:211431718-211489727	ENSG00000242676	ANKRD20A12P	1:142697652-142729971	+
ENSG00000133874	RNF122	8:33405272-33424643	ENSG00000242676	ANKRD20A12P	1:142697652-142729971	+
ENSG00000137494	ANKRD42	11:82904780-82971736	ENSG00000242676	ANKRD20A12P	1:142697652-142729971	+
ENSG00000143578	CREB3L4	1:153940009-153946839	ENSG00000242676	ANKRD20A12P	1:142697652-142729971	-
ENSG00000162645	GBP2	1:89571814-89616139	ENSG00000242676	ANKRD20A12P	1:142697652-142729971	+
ENSG00000104447	TRPS1	8:116420723-116821899	ENSG00000232745	ANKRD20A14P	1:142803531-142827235	+
ENSG00000114416	FXR1	3:180585928-180700541	ENSG00000232745	ANKRD20A14P	1:142803531-142827235	+
ENSG00000114423	CBLB	3:105374304-105588396	ENSG00000232745	ANKRD20A14P	1:142803531-142827235	+
ENSG00000117625	RCOR3	1:211431718-211489727	ENSG00000232745	ANKRD20A14P	1:142803531-142827235	+
ENSG00000143970	ASXL2	2:25956621-26101385	ENSG00000232745	ANKRD20A14P	1:142803531-142827235	+
ENSG00000147862	NFIB	9:14081841-14398982	ENSG00000232745	ANKRD20A14P	1:142803531-142827235	-
ENSG00000175054	ATR	3:142168076-142297668	ENSG00000232745	ANKRD20A14P	1:142803531-142827235	+
ENSG00000104447	TRPS1	8:116420723-116821899	ENSG00000251056	ANKRD20A17P	4:49504161-49508039	+
ENSG00000109787	KLF3	4:38665816-38702663	ENSG00000251056	ANKRD20A17P	4:49504161-49508039	-
ENSG00000117625	RCOR3	1:211431718-211489727	ENSG00000251056	ANKRD20A17P	4:49504161-49508039	+
ENSG00000143294	PRCC	1:156720401-156770607	ENSG00000186481	ANKRD20A5P	18:14179095-14249455	+
ENSG00000147421	HMBOX1	8:28747910-28922281	ENSG00000186481	ANKRD20A5P	18:14179095-14249455	+
ENSG00000162931	TRIM17	1:228595640-228604562	ENSG00000186481	ANKRD20A5P	18:14179095-14249455	+
ENSG00000176788	BASP1	5:17065706-17276943	ENSG00000186481	ANKRD20A5P	18:14179095-14249455	+
ENSG00000134323	MYCN	2:16080685-16087129	ENSG00000236816	ANKRD20A7P	9:44076367-44118444	+
ENSG00000100505	TRIM9	14:51441979-51562779	ENSG00000229089	ANKRD20A8P	2:95476790-95523027	+
ENSG00000138741	TRPC3	4:122800181-122872909	ENSG00000229089	ANKRD20A8P	2:95476790-95523027	+
ENSG00000147488	ST18	8:53023398-53373519	ENSG00000229089	ANKRD20A8P	2:95476790-95523027	+
ENSG00000176788	BASP1	5:17065706-17276943	ENSG00000163126	ANKRD23	2:97490262-97523671	+
ENSG00000108799	EZH1	17:40852292-40897071	ENSG00000089847	ANKRD24	19:4183350-4224811	+
ENSG00000126456	IRF3	19:50162825-50169132	ENSG00000089847	ANKRD24	19:4183350-4224811	+
ENSG00000167972	ABCA3	16:2325881-2390747	ENSG00000089847	ANKRD24	19:4183350-4224811	+
ENSG00000197063	MAFG	17:79876145-79885590	ENSG00000089847	ANKRD24	19:4183350-4224811	+
ENSG00000090565	RAB11FIP3	16:475618-573011	ENSG00000261239	ANKRD26P1	16:46503252-46603009	+
ENSG00000106546	AHR	7:17338245-17385776	ENSG00000261239	ANKRD26P1	16:46503252-46603009	+
ENSG00000135100	HNF1A	12:121416345-121440315	ENSG00000261239	ANKRD26P1	16:46503252-46603009	+
ENSG00000136147	PHF11	13:50069745-50103123	ENSG00000261239	ANKRD26P1	16:46503252-46603009	+
ENSG00000155974	GRIP1	12:66741210-67197966	ENSG00000261239	ANKRD26P1	16:46503252-46603009	+
ENSG00000122592	HOXA7	7:27193334-27197555	ENSG00000237636	ANKRD26P3	13:19864732-19918965	+
ENSG00000147488	ST18	8:53023398-53373519	ENSG00000237636	ANKRD26P3	13:19864732-19918965	+
ENSG00000090621	PABPC4	1:40026487-40042462	ENSG00000154065	ANKRD29	18:21178889-21242849	+
ENSG00000120784	ZFP30	19:38104649-38183238	ENSG00000154065	ANKRD29	18:21178889-21242849	-
ENSG00000127870	RNF6	13:26706252-26796791	ENSG00000154065	ANKRD29	18:21178889-21242849	+
ENSG00000139618	BRCA2	13:32889610-32973805	ENSG00000154065	ANKRD29	18:21178889-21242849	+
ENSG00000122592	HOXA7	7:27193334-27197555	ENSG00000148513	ANKRD30A	10:37414784-37673039	+
ENSG00000157557	ETS2	21:40177230-40196879	ENSG00000175302	ANKRD30BP1	21:14756569-14800094	+
ENSG00000100505	TRIM9	14:51441979-51562779	ENSG00000224309	ANKRD30BP2	21:14410480-14439354	+
ENSG00000196781	TLE1	9:84198597-84304220	ENSG00000145700	ANKRD31	5:74364099-74532703	+
ENSG00000131470	PSMC3IP	17:40724332-40729849	ENSG00000133302	ANKRD32	5:93954051-94075141	+
ENSG00000089225	TBX5	12:114791735-114846247	ENSG00000167612	ANKRD33	12:52281743-52285448	+
ENSG00000104856	RELB	19:45504687-45541452	ENSG00000164236	ANKRD33B	5:10564441-10650308	+
ENSG00000138303	ASCC1	10:73856277-73976892	ENSG00000181039	ANKRD34A	1:145470507-145475646	+
ENSG00000141665	FBXO15	18:71740587-71815100	ENSG00000181039	ANKRD34A	1:145470507-145475646	+
ENSG00000130396	MLLT4	6:168227601-168372703	ENSG00000135976	ANKRD36	2:97779232-97930258	+
ENSG00000100906	NFKBIA	14:35870716-35873955	ENSG00000196912	ANKRD36B	2:98108977-98206428	-
ENSG00000180530	NRIP1	21:16333555-16437321	ENSG00000196912	ANKRD36B	2:98108977-98206428	-
ENSG00000090097	PCBP4	3:51991469-52002426	ENSG00000230006	ANKRD36BP2	2:89065323-89106126	+
ENSG00000100823	APEX1	14:20923349-20925927	ENSG00000174501	ANKRD36C	2:96514586-96657541	-
ENSG00000130396	MLLT4	6:168227601-168372703	ENSG00000174501	ANKRD36C	2:96514586-96657541	+
ENSG00000104447	TRPS1	8:116420723-116821899	ENSG00000213337	ANKRD39	2:97502347-97523832	+
ENSG00000133639	BTG1	12:92536285-92539673	ENSG00000213337	ANKRD39	2:97502347-97523832	+
ENSG00000112365	ZBTB24	6:109783796-109804440	ENSG00000137494	ANKRD42	11:82904780-82971736	+
ENSG00000143437	ARNT	1:150782180-150849244	ENSG00000137494	ANKRD42	11:82904780-82971736	+
ENSG00000172819	RARG	12:53604353-53626764	ENSG00000137494	ANKRD42	11:82904780-82971736	+
ENSG00000166402	TUB	11:8040790-8127659	ENSG00000186106	ANKRD46	8:101521979-101572012	+
ENSG00000172216	CEBPB	20:48807375-48809212	ENSG00000100124	ANKRD54	22:38226861-38245334	+
ENSG00000100345	MYH9	22:36677326-36784063	ENSG00000135299	ANKRD6	6:90142888-90343553	-
ENSG00000101096	NFATC2	20:50003493-50179370	ENSG00000135299	ANKRD6	6:90142888-90343553	+
ENSG00000111752	PHC1	12:9066491-9094063	ENSG00000135299	ANKRD6	6:90142888-90343553	+
ENSG00000153048	CARHSP1	16:8946798-8962866	ENSG00000135299	ANKRD6	6:90142888-90343553	-
ENSG00000120738	EGR1	5:137801178-137805004	ENSG00000181626	ANKRD62	18:12093851-12129748	+
ENSG00000178662	CSRNP3	2:166326156-166545917	ENSG00000230778	ANKRD63	15:40573644-40574787	+
ENSG00000071282	LMCD1	3:8543392-8609805	ENSG00000235098	ANKRD65	1:1353799-1357149	+
ENSG00000106852	LHX6	9:124964855-124991905	ENSG00000235098	ANKRD65	1:1353799-1357149	+
ENSG00000154237	LRRK1	15:101459419-101610317	ENSG00000235098	ANKRD65	1:1353799-1357149	+
ENSG00000178662	CSRNP3	2:166326156-166545917	ENSG00000235098	ANKRD65	1:1353799-1357149	+
ENSG00000068305	MEF2A	15:100017369-100256671	ENSG00000156381	ANKRD9	14:102973178-102976136	-
ENSG00000132773	TOE1	1:45805341-45809647	ENSG00000156381	ANKRD9	14:102973178-102976136	+
ENSG00000107104	KANK1	9:470290-746105	ENSG00000064999	ANKS1A	6:34857041-35059179	+
ENSG00000112977	DAP	5:10679341-10761384	ENSG00000064999	ANKS1A	6:34857041-35059179	-
ENSG00000012061	ERCC1	19:45910590-45982086	ENSG00000185046	ANKS1B	12:99120234-100378432	+
ENSG00000143476	DTL	1:212208918-212280742	ENSG00000185046	ANKS1B	12:99120234-100378432	-
ENSG00000136147	PHF11	13:50069745-50103123	ENSG00000175311	ANKS4B	16:21244985-21263750	+
ENSG00000071282	LMCD1	3:8543392-8609805	ENSG00000165138	ANKS6	9:101493610-101559247	+
ENSG00000104881	PPP1R13L	19:45882891-45909607	ENSG00000163516	ANKZF1	2:220094478-220101391	+
ENSG00000163512	AZI2	3:28356493-28390618	ENSG00000163516	ANKZF1	2:220094478-220101391	-
ENSG00000185024	BRF1	14:105675622-105781926	ENSG00000163516	ANKZF1	2:220094478-220101391	-
ENSG00000124795	DEK	6:18224098-18265054	ENSG00000011426	ANLN	7:36429414-36493400	+
ENSG00000141002	TCF25	16:89939999-89977792	ENSG00000011426	ANLN	7:36429414-36493400	+
ENSG00000188486	H2AFX	11:118964563-118966177	ENSG00000011426	ANLN	7:36429414-36493400	+
ENSG00000100393	EP300	22:41487789-41576081	ENSG00000131620	ANO1	11:69924407-70035634	+
ENSG00000142279	WTIP	19:34971873-34997258	ENSG00000131620	ANO1	11:69924407-70035634	+
ENSG00000152818	UTRN	6:144606836-145174170	ENSG00000131620	ANO1	11:69924407-70035634	+
ENSG00000172379	ARNT2	15:80696691-80890278	ENSG00000131620	ANO1	11:69924407-70035634	+
ENSG00000012174	MBTPS2	X:21857753-21903542	ENSG00000160746	ANO10	3:43396350-43733086	+
ENSG00000113318	MSH3	5:79950466-80172279	ENSG00000160746	ANO10	3:43396350-43733086	+
ENSG00000171988	JMJD1C	10:64926980-65225722	ENSG00000160746	ANO10	3:43396350-43733086	+
ENSG00000084676	NCOA1	2:24714782-24993571	ENSG00000047617	ANO2	12:5641034-6055398	+
ENSG00000198300	PEG3	19:57321444-57352096	ENSG00000047617	ANO2	12:5641034-6055398	+
ENSG00000074219	TEAD2	19:49843851-49865714	ENSG00000177119	ANO6	12:45609769-45834187	+
ENSG00000075856	SART3	12:108916356-108955176	ENSG00000177119	ANO6	12:45609769-45834187	+
ENSG00000077522	ACTN2	1:236849753-236927931	ENSG00000177119	ANO6	12:45609769-45834187	+
ENSG00000106546	AHR	7:17338245-17385776	ENSG00000177119	ANO6	12:45609769-45834187	+
ENSG00000112419	PHACTR2	6:143857981-144152322	ENSG00000177119	ANO6	12:45609769-45834187	+
ENSG00000143799	PARP1	1:226548391-226595780	ENSG00000177119	ANO6	12:45609769-45834187	+
ENSG00000153187	HNRNPU	1:245014467-245027844	ENSG00000177119	ANO6	12:45609769-45834187	+
ENSG00000158691	ZSCAN12	6:28346731-28367511	ENSG00000177119	ANO6	12:45609769-45834187	-
ENSG00000183207	RUVBL2	19:49496704-49519252	ENSG00000177119	ANO6	12:45609769-45834187	+
ENSG00000097007	ABL1	9:133589332-133763062	ENSG00000146205	ANO7	2:242127923-242164792	+
ENSG00000165030	NFIL3	9:94171326-94186144	ENSG00000074855	ANO8	19:17434031-17445638	-
ENSG00000168214	RBPJ	4:26165076-26436541	ENSG00000074855	ANO8	19:17434031-17445638	+
ENSG00000141380	SS18	18:23596577-23671181	ENSG00000185101	ANO9	11:417932-442011	+
ENSG00000110395	CBL	11:119076751-119178859	ENSG00000136938	ANP32B	9:100745642-100778225	+
ENSG00000160783	PMF1	1:156182783-156212874	ENSG00000143401	ANP32E	1:150190716-150208504	+
ENSG00000163041	H3F3A	1:226249551-226259702	ENSG00000143401	ANP32E	1:150190716-150208504	+
ENSG00000166135	HIF1AN	10:102288828-102319755	ENSG00000143401	ANP32E	1:150190716-150208504	+
ENSG00000168779	SHOX2	3:157814947-157824292	ENSG00000143401	ANP32E	1:150190716-150208504	+
ENSG00000164061	BSN	3:49591921-49708978	ENSG00000166825	ANPEP	15:90328119-90358633	+
ENSG00000166313	APBB1	11:6416354-6440644	ENSG00000169604	ANTXR1	2:69240309-69476459	+
ENSG00000166402	TUB	11:8040790-8127659	ENSG00000169604	ANTXR1	2:69240309-69476459	+
ENSG00000095951	HIVEP1	6:12008994-12165232	ENSG00000163297	ANTXR2	4:80822302-81046608	-
ENSG00000118922	KLF12	13:74260225-74708394	ENSG00000163297	ANTXR2	4:80822302-81046608	+
ENSG00000119772	DNMT3A	2:25455844-25565459	ENSG00000163297	ANTXR2	4:80822302-81046608	+
ENSG00000181722	ZBTB20	3:114056940-114866118	ENSG00000163297	ANTXR2	4:80822302-81046608	+
ENSG00000204219	TCEA3	1:23707553-23751233	ENSG00000163297	ANTXR2	4:80822302-81046608	+
ENSG00000183628	DGCR6	22:18893540-18901751	ENSG00000198250	ANTXRL	10:47657580-47701443	+
ENSG00000122515	ZMIZ2	7:44788179-44809477	ENSG00000182718	ANXA2	15:60639332-60695082	+
ENSG00000147421	HMBOX1	8:28747910-28922281	ENSG00000182718	ANXA2	15:60639332-60695082	+
ENSG00000188994	ZNF292	6:87862550-87973914	ENSG00000182718	ANXA2	15:60639332-60695082	+
ENSG00000012174	MBTPS2	X:21857753-21903542	ENSG00000231991	ANXA2P2	9:33624222-33625532	-
ENSG00000076770	MBNL3	X:131503344-131623996	ENSG00000231991	ANXA2P2	9:33624222-33625532	-
ENSG00000152926	ZNF117	7:64432153-64467062	ENSG00000231991	ANXA2P2	9:33624222-33625532	+
ENSG00000109670	FBXW7	4:153242409-153457253	ENSG00000177721	ANXA2R	5:43039334-43043272	+
ENSG00000136870	ZNF189	9:104161154-104172942	ENSG00000177721	ANXA2R	5:43039334-43043272	-
ENSG00000141510	TP53	17:7565096-7590856	ENSG00000177721	ANXA2R	5:43039334-43043272	-
ENSG00000146414	SHPRH	6:146185380-146285559	ENSG00000177721	ANXA2R	5:43039334-43043272	+
ENSG00000153147	SMARCA5	4:144434615-144478639	ENSG00000177721	ANXA2R	5:43039334-43043272	+
ENSG00000157212	PAXIP1	7:154735396-154794794	ENSG00000177721	ANXA2R	5:43039334-43043272	+
ENSG00000163161	ERCC3	2:128014865-128051752	ENSG00000177721	ANXA2R	5:43039334-43043272	-
ENSG00000189120	SP6	17:45922278-45933240	ENSG00000177721	ANXA2R	5:43039334-43043272	-
ENSG00000211460	TSN	2:122494678-122525429	ENSG00000177721	ANXA2R	5:43039334-43043272	-
ENSG00000111752	PHC1	12:9066491-9094063	ENSG00000138772	ANXA3	4:79472672-79531597	+
ENSG00000104976	SNAPC2	19:7985200-7988135	ENSG00000196975	ANXA4	2:69871556-70053596	+
ENSG00000124795	DEK	6:18224098-18265054	ENSG00000196975	ANXA4	2:69871556-70053596	+
ENSG00000150527	CTAGE5	14:39734487-39856156	ENSG00000196975	ANXA4	2:69871556-70053596	+
ENSG00000064313	TAF2	8:120743014-120845103	ENSG00000164111	ANXA5	4:122589109-122618268	-
ENSG00000102189	EEA1	12:93164412-93323107	ENSG00000164111	ANXA5	4:122589109-122618268	+
ENSG00000120656	TAF12	1:28915834-28969597	ENSG00000138279	ANXA7	10:75134858-75173834	+
ENSG00000008441	NFIX	19:13106421-13209610	ENSG00000143412	ANXA9	1:150954492-150968110	+
ENSG00000090621	PABPC4	1:40026487-40042462	ENSG00000143412	ANXA9	1:150954492-150968110	+
ENSG00000120149	MSX2	5:174151535-174157896	ENSG00000002726	AOC1	7:150521714-150558592	+
ENSG00000131849	ZNF132	19:58944180-58951589	ENSG00000131480	AOC2	17:40996616-41002724	+
ENSG00000198300	PEG3	19:57321444-57352096	ENSG00000131480	AOC2	17:40996616-41002724	+
ENSG00000198300	PEG3	19:57321444-57352096	ENSG00000131471	AOC3	17:41003200-41010147	+
ENSG00000119401	TRIM32	9:119449580-119463579	ENSG00000234509	AP000253.1	21:33025905-33031813	+
ENSG00000179348	GATA2	3:128198269-128212028	ENSG00000234509	AP000253.1	21:33025905-33031813	+
ENSG00000077097	TOP2B	3:25639474-25706398	ENSG00000273271	AP000254.8	21:33039040-33039560	+
ENSG00000162613	FUBP1	1:78409739-78444794	ENSG00000273271	AP000254.8	21:33039040-33039560	+
ENSG00000185838	GNB1L	22:19770746-19842462	ENSG00000273271	AP000254.8	21:33039040-33039560	-
ENSG00000196498	NCOR2	12:124808960-125052135	ENSG00000232623	AP000266.7	21:33678774-33681048	+
ENSG00000185591	SP1	12:53773959-53810230	ENSG00000234928	AP000344.3	22:23775750-23777258	+
ENSG00000197757	HOXC6	12:54384407-54424607	ENSG00000234928	AP000344.3	22:23775750-23777258	-
ENSG00000124641	MED20	6:41873091-41888877	ENSG00000227755	AP000344.4	22:23788784-23803020	+
ENSG00000185591	SP1	12:53773959-53810230	ENSG00000227755	AP000344.4	22:23788784-23803020	+
ENSG00000197576	HOXA4	7:27168125-27170418	ENSG00000227755	AP000344.4	22:23788784-23803020	+
ENSG00000106546	AHR	7:17338245-17385776	ENSG00000218537	AP000350.4	22:24236612-24241117	+
ENSG00000106546	AHR	7:17338245-17385776	ENSG00000273295	AP000350.5	22:24243618-24249255	+
ENSG00000129351	ILF3	19:10764936-10803093	ENSG00000273295	AP000350.5	22:24243618-24249255	+
ENSG00000186130	ZBTB6	9:125670334-125675609	ENSG00000273295	AP000350.5	22:24243618-24249255	-
ENSG00000059588	TARBP1	1:234527058-234614849	ENSG00000235231	AP000351.10	22:24373116-24374043	-
ENSG00000136826	KLF4	9:110247132-110252763	ENSG00000255980	AP000439.1	11:69240457-69244389	+
ENSG00000138741	TRPC3	4:122800181-122872909	ENSG00000255980	AP000439.1	11:69240457-69244389	+
ENSG00000164105	SAP30	4:174291119-174298683	ENSG00000255980	AP000439.1	11:69240457-69244389	+
ENSG00000116783	TNNI3K	1:74663946-75010112	ENSG00000255774	AP000439.3	11:69291900-69294708	+
ENSG00000151322	NPAS3	14:33404138-34273382	ENSG00000255774	AP000439.3	11:69291900-69294708	+
ENSG00000069011	PITX1	5:134363424-134370503	ENSG00000270093	AP000473.8	21:18015847-18017384	+
ENSG00000139746	RBM26	13:79885961-79980612	ENSG00000270093	AP000473.8	21:18015847-18017384	-
ENSG00000020922	MRE11A	11:94152894-94227074	ENSG00000206195	AP000525.9	22:16147978-16193004	-
ENSG00000048649	RSF1	11:77371040-77532063	ENSG00000206195	AP000525.9	22:16147978-16193004	-
ENSG00000049167	ERCC8	5:60169657-60240900	ENSG00000206195	AP000525.9	22:16147978-16193004	-
ENSG00000070756	PABPC1	8:101698043-101735037	ENSG00000206195	AP000525.9	22:16147978-16193004	-
ENSG00000077150	NFKB2	10:104153866-104162281	ENSG00000206195	AP000525.9	22:16147978-16193004	+
ENSG00000162813	BPNT1	1:220230823-220263804	ENSG00000206195	AP000525.9	22:16147978-16193004	+
ENSG00000173039	RELA	11:65421066-65430565	ENSG00000206195	AP000525.9	22:16147978-16193004	-
ENSG00000205250	E2F4	16:67226071-67232821	ENSG00000206195	AP000525.9	22:16147978-16193004	+
ENSG00000082175	PGR	11:100900354-101001255	ENSG00000273102	AP000569.9	21:35339402-35340874	+
ENSG00000117400	MPL	1:43803477-43818443	ENSG00000273102	AP000569.9	21:35339402-35340874	+
ENSG00000176046	NUPR1	16:28548605-28550495	ENSG00000273102	AP000569.9	21:35339402-35340874	+
ENSG00000196664	TLR7	X:12885201-12908499	ENSG00000273102	AP000569.9	21:35339402-35340874	+
ENSG00000113070	HBEGF	5:139712427-139726216	ENSG00000255843	AP000593.7	11:72013182-72014009	+
ENSG00000177426	TGIF1	18:3411605-3458409	ENSG00000255843	AP000593.7	11:72013182-72014009	+
ENSG00000071282	LMCD1	3:8543392-8609805	ENSG00000231106	AP000688.8	21:37377635-37380136	+
ENSG00000168066	SF1	11:64532077-64546258	ENSG00000231106	AP000688.8	21:37377635-37380136	+
ENSG00000180353	HCLS1	3:121350245-121379774	ENSG00000231106	AP000688.8	21:37377635-37380136	+
ENSG00000097007	ABL1	9:133589332-133763062	ENSG00000224269	AP000697.6	21:38071072-38073864	+
ENSG00000165271	NOL6	9:33461438-33473928	ENSG00000224790	AP000704.5	21:38338811-38344128	+
ENSG00000189079	ARID2	12:46123447-46301823	ENSG00000224790	AP000704.5	21:38338811-38344128	-
ENSG00000139618	BRCA2	13:32889610-32973805	ENSG00000173727	AP000769.1	11:65222727-65234028	+
ENSG00000121297	TSHZ3	19:31765850-31840453	ENSG00000255396	AP000857.2	11:84708269-84708812	+
ENSG00000131018	SYNE1	6:152442818-152958936	ENSG00000215458	AP001053.11	21:45225638-45232448	+
ENSG00000169925	BRD3	9:136895426-136933657	ENSG00000255902	AP001062.1	21:45751118-45751543	+
ENSG00000177463	NR2C2	3:14989090-15095107	ENSG00000255902	AP001062.1	21:45751118-45751543	+
ENSG00000003756	RBM5	3:50126340-50156454	ENSG00000184441	AP001062.7	21:45751116-45755734	+
ENSG00000064932	SBNO2	19:1107635-1174282	ENSG00000184441	AP001062.7	21:45751116-45755734	-
ENSG00000106031	HOXA13	7:27233121-27239725	ENSG00000184441	AP001062.7	21:45751116-45755734	+
ENSG00000131470	PSMC3IP	17:40724332-40729849	ENSG00000184441	AP001062.7	21:45751116-45755734	-
ENSG00000132466	ANKRD17	4:73939092-74124515	ENSG00000184441	AP001062.7	21:45751116-45755734	+
ENSG00000157554	ERG	21:39751948-40033704	ENSG00000184441	AP001062.7	21:45751116-45755734	+
ENSG00000168310	IRF2	4:185308866-185395734	ENSG00000184441	AP001062.7	21:45751116-45755734	+
ENSG00000091656	ZFHX4	8:77593453-77779521	ENSG00000237410	AP001092.4	11:64413870-64427153	+
ENSG00000196428	TSC22D2	3:150126121-150184218	ENSG00000245571	AP001258.4	11:58897605-58910488	+
ENSG00000144355	DLX1	2:172949467-172954405	ENSG00000224905	AP001347.6	21:15399741-15516789	+
ENSG00000093010	COMT	22:19929129-19957498	ENSG00000254837	AP001372.2	11:74204410-74209578	+
ENSG00000116353	MECR	1:29519384-29557454	ENSG00000254837	AP001372.2	11:74204410-74209578	+
ENSG00000122882	ECD	10:74889912-74928813	ENSG00000254837	AP001372.2	11:74204410-74209578	+
ENSG00000175216	CKAP5	11:46764597-46867847	ENSG00000270116	AP001429.1	21:38473113-38473643	-
ENSG00000124641	MED20	6:41873091-41888877	ENSG00000242553	AP001432.14	21:38593719-38610045	+
ENSG00000160908	ZNF394	7:99084141-99097947	ENSG00000242553	AP001432.14	21:38593719-38610045	+
ENSG00000120149	MSX2	5:174151535-174157896	ENSG00000224413	AP001476.2	21:47456965-47459721	+
ENSG00000162931	TRIM17	1:228595640-228604562	ENSG00000224413	AP001476.2	21:47456965-47459721	+
ENSG00000185187	SIGIRR	11:405715-417455	ENSG00000224413	AP001476.2	21:47456965-47459721	+
ENSG00000140968	IRF8	16:85932408-85956215	ENSG00000235772	AP001625.6	21:43980483-43982044	+
ENSG00000064393	HIPK2	7:139246315-139477577	ENSG00000235023	AP001626.2	21:44068380-44071354	+
ENSG00000171056	SOX7	8:10581277-10697357	ENSG00000233754	AP001628.7	21:44201183-44202343	+
ENSG00000129993	CBFA2T3	16:88941265-89043612	ENSG00000236663	AP001631.9	21:44560632-44561202	+
ENSG00000141665	FBXO15	18:71740587-71815100	ENSG00000254531	AP001816.1	4:102268936-102270040	+
ENSG00000147130	ZMYM3	X:70459473-70474996	ENSG00000254531	AP001816.1	4:102268936-102270040	-
ENSG00000188994	ZNF292	6:87862550-87973914	ENSG00000254531	AP001816.1	4:102268936-102270040	-
ENSG00000125944	HNRNPR	1:23630263-23670829	ENSG00000269089	AP003733.1	11:61735452-61736755	-
ENSG00000099326	MZF1	19:59073297-59084942	ENSG00000181908	AP003774.4	11:64216545-64219126	+
ENSG00000107882	SUFU	10:104263743-104393292	ENSG00000181908	AP003774.4	11:64216545-64219126	+
ENSG00000126778	SIX1	14:61110132-61124977	ENSG00000181908	AP003774.4	11:64216545-64219126	+
ENSG00000170581	STAT2	12:56735380-56753939	ENSG00000181908	AP003774.4	11:64216545-64219126	+
ENSG00000196132	MYT1	20:62783143-62873604	ENSG00000181908	AP003774.4	11:64216545-64219126	+
ENSG00000107164	FUBP3	9:133454351-133513739	ENSG00000271308	AP003900.6	21:11169719-11184046	-
ENSG00000157429	ZNF19	16:71498452-71598992	ENSG00000271308	AP003900.6	21:11169719-11184046	+
ENSG00000221914	PPP2R2A	8:26149006-26230196	ENSG00000271308	AP003900.6	21:11169719-11184046	+
ENSG00000126003	PLAGL2	20:30780305-30795594	ENSG00000138660	AP1AR	4:113152892-113191203	-
ENSG00000141867	BRD4	19:15347646-15443356	ENSG00000138660	AP1AR	4:113152892-113191203	-
ENSG00000136261	BZW2	7:16685755-16746148	ENSG00000100280	AP1B1	22:29723668-29819168	+
ENSG00000124831	LRRFIP1	2:238536218-238722325	ENSG00000166747	AP1G1	16:71762912-71843104	-
ENSG00000129422	MTUS1	8:17501303-17658426	ENSG00000166747	AP1G1	16:71762912-71843104	-
ENSG00000131652	THOC6	16:3074027-3077756	ENSG00000166747	AP1G1	16:71762912-71843104	+
ENSG00000133874	RNF122	8:33405272-33424643	ENSG00000166747	AP1G1	16:71762912-71843104	+
ENSG00000004838	ZMYND10	3:50378540-50384283	ENSG00000129354	AP1M2	19:10683346-10697991	+
ENSG00000099817	POLR2E	19:1086593-1095598	ENSG00000129354	AP1M2	19:10683346-10697991	+
ENSG00000140694	PARN	16:14529557-14726585	ENSG00000129354	AP1M2	19:10683346-10697991	+
ENSG00000141759	TXNL4A	18:77732866-77793949	ENSG00000129354	AP1M2	19:10683346-10697991	+
ENSG00000147862	NFIB	9:14081841-14398982	ENSG00000129354	AP1M2	19:10683346-10697991	-
ENSG00000167491	GATAD2A	19:19496634-19619740	ENSG00000129354	AP1M2	19:10683346-10697991	+
ENSG00000106052	TAX1BP1	7:27778949-27884183	ENSG00000106367	AP1S1	7:100797677-100804877	+
ENSG00000127445	PIN1	19:9945932-9960358	ENSG00000106367	AP1S1	7:100797677-100804877	+
ENSG00000167972	ABCA3	16:2325881-2390747	ENSG00000106367	AP1S1	7:100797677-100804877	+
ENSG00000169764	UGP2	2:64068073-64118696	ENSG00000106367	AP1S1	7:100797677-100804877	+
ENSG00000186153	WWOX	16:78133309-79246564	ENSG00000106367	AP1S1	7:100797677-100804877	+
ENSG00000197238	HIST1H4J	6:27791883-27792257	ENSG00000106367	AP1S1	7:100797677-100804877	+
ENSG00000116809	ZBTB17	1:16268363-16302627	ENSG00000152056	AP1S3	2:224616402-224702744	-
ENSG00000133026	MYH10	17:8377522-8534079	ENSG00000152056	AP1S3	2:224616402-224702744	+
ENSG00000164442	CITED2	6:139693392-139695757	ENSG00000152056	AP1S3	2:224616402-224702744	-
ENSG00000168264	IRF2BP2	1:234740014-234745271	ENSG00000152056	AP1S3	2:224616402-224702744	-
ENSG00000082258	CCNT2	2:135675804-135716912	ENSG00000196961	AP2A1	19:50270224-50310370	-
ENSG00000104976	SNAPC2	19:7985200-7988135	ENSG00000196961	AP2A1	19:50270224-50310370	+
ENSG00000106245	BUD31	7:99006263-99017239	ENSG00000196961	AP2A1	19:50270224-50310370	+
ENSG00000132507	EIF5A	17:7210317-7215774	ENSG00000196961	AP2A1	19:50270224-50310370	+
ENSG00000141002	TCF25	16:89939999-89977792	ENSG00000196961	AP2A1	19:50270224-50310370	+
ENSG00000167967	E4F1	16:2273566-2285743	ENSG00000196961	AP2A1	19:50270224-50310370	+
ENSG00000069011	PITX1	5:134363424-134370503	ENSG00000183020	AP2A2	11:924893-1012239	+
ENSG00000130382	MLLT1	19:6212965-6279959	ENSG00000183020	AP2A2	11:924893-1012239	+
ENSG00000012174	MBTPS2	X:21857753-21903542	ENSG00000006125	AP2B1	17:33905064-34053436	+
ENSG00000085832	EPS15	1:51819934-51985000	ENSG00000006125	AP2B1	17:33905064-34053436	+
ENSG00000118412	CASP8AP2	6:90539612-90584155	ENSG00000006125	AP2B1	17:33905064-34053436	-
ENSG00000122515	ZMIZ2	7:44788179-44809477	ENSG00000006125	AP2B1	17:33905064-34053436	-
ENSG00000114126	TFDP2	3:141663276-141868386	ENSG00000161203	AP2M1	3:183892476-183901879	+
ENSG00000161526	SAP30BP	17:73663195-73704142	ENSG00000161203	AP2M1	3:183892476-183901879	+
ENSG00000132475	H3F3B	17:73772514-73781974	ENSG00000042753	AP2S1	19:47341392-47354249	+
ENSG00000133302	ANKRD32	5:93954051-94075141	ENSG00000042753	AP2S1	19:47341392-47354249	+
ENSG00000177469	PTRF	17:40554469-40575535	ENSG00000042753	AP2S1	19:47341392-47354249	+
ENSG00000164061	BSN	3:49591921-49708978	ENSG00000103723	AP3B2	15:83328032-83378666	+
ENSG00000177508	IRX3	16:54317215-54320675	ENSG00000103723	AP3B2	15:83328032-83378666	+
ENSG00000029639	TFB1M	6:155578642-155635627	ENSG00000065000	AP3D1	19:2100987-2164464	+
ENSG00000114126	TFDP2	3:141663276-141868386	ENSG00000065000	AP3D1	19:2100987-2164464	+
ENSG00000101544	ADNP2	18:77866914-77905406	ENSG00000070718	AP3M2	8:42010463-42029191	+
ENSG00000101596	SMCHD1	18:2655736-2805015	ENSG00000070718	AP3M2	8:42010463-42029191	+
ENSG00000185187	SIGIRR	11:405715-417455	ENSG00000070718	AP3M2	8:42010463-42029191	+
ENSG00000010030	ETV7	6:36322418-36356164	ENSG00000177879	AP3S1	5:115177177-115249778	+
ENSG00000115289	PCGF1	2:74732169-74735707	ENSG00000177879	AP3S1	5:115177177-115249778	+
ENSG00000123349	PFDN5	12:53689074-53693234	ENSG00000177879	AP3S1	5:115177177-115249778	+
ENSG00000131931	THAP1	8:42691816-42698468	ENSG00000177879	AP3S1	5:115177177-115249778	+
ENSG00000100625	SIX4	14:61176245-61191066	ENSG00000157823	AP3S2	15:90373830-90437574	+
ENSG00000132109	TRIM21	11:4406126-4414926	ENSG00000157823	AP3S2	15:90373830-90437574	+
ENSG00000134480	CCNH	5:86687310-86708836	ENSG00000157823	AP3S2	15:90373830-90437574	+
ENSG00000173473	SMARCC1	3:47626761-47823596	ENSG00000157823	AP3S2	15:90373830-90437574	-
ENSG00000183628	DGCR6	22:18893540-18901751	ENSG00000157823	AP3S2	15:90373830-90437574	+
ENSG00000110107	PRPF19	11:60658201-60674060	ENSG00000134262	AP4B1	1:114437369-114447823	+
ENSG00000183628	DGCR6	22:18893540-18901751	ENSG00000134262	AP4B1	1:114437369-114447823	+
ENSG00000007968	E2F2	1:23832921-23857712	ENSG00000081014	AP4E1	15:51200868-51298097	+
ENSG00000170581	STAT2	12:56735380-56753939	ENSG00000081014	AP4E1	15:51200868-51298097	-
ENSG00000124459	ZNF45	19:44416780-44439430	ENSG00000221838	AP4M1	7:99699171-99707968	+
ENSG00000050344	NFE2L3	7:26191859-26226745	ENSG00000254470	AP5B1	11:65543363-65548273	-
ENSG00000105357	MYH14	19:50691442-50813802	ENSG00000254470	AP5B1	11:65543363-65548273	+
ENSG00000197111	PCBP2	12:53835524-53874946	ENSG00000053770	AP5M1	14:57735626-57756797	-
ENSG00000101138	CSTF1	20:54967426-54979518	ENSG00000125843	AP5S1	20:3801177-3805949	+
ENSG00000255302	EID1	15:49170082-49172380	ENSG00000125843	AP5S1	20:3801177-3805949	+
ENSG00000090447	TFAP4	16:4307186-4323076	ENSG00000242802	AP5Z1	7:4815252-4833943	+
ENSG00000105325	FZR1	19:3506270-3538328	ENSG00000242802	AP5Z1	7:4815252-4833943	+
ENSG00000131652	THOC6	16:3074027-3077756	ENSG00000242802	AP5Z1	7:4815252-4833943	+
ENSG00000114446	IFT57	3:107879658-107941417	ENSG00000034053	APBA2	15:29129628-29410518	+
ENSG00000130810	PPAN	19:10216964-10225414	ENSG00000011132	APBA3	19:3750816-3761697	+
ENSG00000100426	ZBED4	22:50247489-50283726	ENSG00000166313	APBB1	11:6416354-6440644	-
ENSG00000131469	RPL27	17:41150289-41154976	ENSG00000166313	APBB1	11:6416354-6440644	+
ENSG00000198300	PEG3	19:57321444-57352096	ENSG00000077420	APBB1IP	10:26727131-26856732	+
ENSG00000066336	SPI1	11:47376410-47400127	ENSG00000113108	APBB3	5:139937852-139973337	+
ENSG00000067208	EVI5	1:92974252-93257961	ENSG00000113108	APBB3	5:139937852-139973337	+
ENSG00000108840	HDAC5	17:42154113-42201070	ENSG00000113108	APBB3	5:139937852-139973337	-
ENSG00000140382	HMG20A	15:77712753-77777949	ENSG00000134982	APC	5:112043194-112181936	-
ENSG00000168924	LETM1	4:1813205-1857974	ENSG00000134982	APC	5:112043194-112181936	+
ENSG00000163812	ZDHHC3	3:44956748-45017677	ENSG00000164062	APEH	3:49711434-49721396	+
ENSG00000171222	SCAND1	20:34541538-34547394	ENSG00000164062	APEH	3:49711434-49721396	+
ENSG00000180530	NRIP1	21:16333555-16437321	ENSG00000164062	APEH	3:49711434-49721396	+
ENSG00000183628	DGCR6	22:18893540-18901751	ENSG00000169188	APEX2	X:55026789-55035490	+
ENSG00000078699	CBFA2T2	20:32077880-32237842	ENSG00000138613	APH1B	15:63568216-63601325	+
ENSG00000165030	NFIL3	9:94171326-94186144	ENSG00000138613	APH1B	15:63568216-63601325	+
ENSG00000165271	NOL6	9:33461438-33473928	ENSG00000138613	APH1B	15:63568216-63601325	+
ENSG00000175556	LONRF3	X:118108580-118152318	ENSG00000138613	APH1B	15:63568216-63601325	-
ENSG00000176946	THAP4	2:242523819-242576864	ENSG00000138613	APH1B	15:63568216-63601325	+
ENSG00000075856	SART3	12:108916356-108955176	ENSG00000166181	API5	11:43333512-43366079	+
ENSG00000092199	HNRNPC	14:21677294-21737653	ENSG00000166181	API5	11:43333512-43366079	+
ENSG00000183207	RUVBL2	19:49496704-49519252	ENSG00000166181	API5	11:43333512-43366079	+
ENSG00000006576	PHTF2	7:77428121-77586818	ENSG00000234558	API5P1	X:115238173-115239683	+
ENSG00000168495	POLR3D	8:22102616-22112113	ENSG00000175279	APITD1	1:10490158-10512210	+
ENSG00000204219	TCEA3	1:23707553-23751233	ENSG00000175279	APITD1	1:10490158-10512210	-
ENSG00000072571	HMMR	5:162887208-162918947	ENSG00000169621	APLF	2:68694692-68858004	-
ENSG00000118707	TGIF2	20:35201890-35222353	ENSG00000169621	APLF	2:68694692-68858004	+
ENSG00000133895	MEN1	11:64570981-64578766	ENSG00000169621	APLF	2:68694692-68858004	+
ENSG00000135679	MDM2	12:69201955-69239214	ENSG00000169621	APLF	2:68694692-68858004	-
ENSG00000154727	GABPA	21:27106880-27144771	ENSG00000169621	APLF	2:68694692-68858004	+
ENSG00000138378	STAT4	2:191894301-192016322	ENSG00000171388	APLN	X:128779239-128788933	+
ENSG00000111670	GNPTAB	12:102139274-102224716	ENSG00000105290	APLP1	19:36358800-36370693	+
ENSG00000116062	MSH6	2:47922668-48037240	ENSG00000105290	APLP1	19:36358800-36370693	+
ENSG00000120656	TAF12	1:28915834-28969597	ENSG00000105290	APLP1	19:36358800-36370693	+
ENSG00000170802	FOXN2	2:48541775-48606433	ENSG00000105290	APLP1	19:36358800-36370693	+
ENSG00000120690	ELF1	13:41506055-41635576	ENSG00000084234	APLP2	11:129939731-130014699	+
ENSG00000012174	MBTPS2	X:21857753-21903542	ENSG00000101474	APMAP	20:24943560-24973615	+
ENSG00000124813	RUNX2	6:45295893-45632086	ENSG00000101474	APMAP	20:24943560-24973615	+
ENSG00000121653	MAPK8IP1	11:45907201-45928016	ENSG00000118137	APOA1	11:116706466-116708666	+
ENSG00000023734	STRAP	12:16035324-16056412	ENSG00000163382	APOA1BP	1:156561553-156564091	+
ENSG00000071994	PDCD2	6:170884382-170893780	ENSG00000163382	APOA1BP	1:156561553-156564091	+
ENSG00000141002	TCF25	16:89939999-89977792	ENSG00000163382	APOA1BP	1:156561553-156564091	+
ENSG00000196628	TCF4	18:52889561-53332018	ENSG00000163382	APOA1BP	1:156561553-156564091	+
ENSG00000090097	PCBP4	3:51991469-52002426	ENSG00000110243	APOA5	11:116660082-116663136	+
ENSG00000134532	SOX5	12:23682439-24103966	ENSG00000110243	APOA5	11:116660082-116663136	+
ENSG00000183628	DGCR6	22:18893540-18901751	ENSG00000128383	APOBEC3A	22:39348745-39359188	+
ENSG00000019549	SNAI2	8:49830248-49834299	ENSG00000248822	APOBEC3AP1	4:171020968-171021255	+
ENSG00000035928	RFC1	4:39289075-39367995	ENSG00000179750	APOBEC3B	22:39378351-39388809	+
ENSG00000165521	EML5	14:89078774-89259096	ENSG00000179750	APOBEC3B	22:39378351-39388809	+
ENSG00000181722	ZBTB20	3:114056940-114866118	ENSG00000179750	APOBEC3B	22:39378351-39388809	-
ENSG00000183628	DGCR6	22:18893540-18901751	ENSG00000179750	APOBEC3B	22:39378351-39388809	+
ENSG00000139352	ASCL1	12:103351463-103354294	ENSG00000244509	APOBEC3C	22:39410087-39416357	+
ENSG00000122592	HOXA7	7:27193334-27197555	ENSG00000243811	APOBEC3D	22:39410367-39429281	+
ENSG00000116731	PRDM2	1:14026692-14151574	ENSG00000128394	APOBEC3F	22:39436608-39449915	-
ENSG00000139618	BRCA2	13:32889610-32973805	ENSG00000184730	APOBR	16:28505969-28510291	+
ENSG00000087077	TRIP6	7:100464759-100471076	ENSG00000130208	APOC1	19:45417503-45422606	+
ENSG00000184271	POU6F1	12:51580718-51611477	ENSG00000130208	APOC1	19:45417503-45422606	+
ENSG00000196132	MYT1	20:62783143-62873604	ENSG00000189058	APOD	3:195295572-195311076	+
ENSG00000122566	HNRNPA2B1	7:26229546-26241149	ENSG00000130203	APOE	19:45409010-45412650	+
[truncated: 30,585 more rows]

## Sheet: Table S3
Table S3. Network statistics per node. Four different metrics are shown for each node of the gene regulatory network: closeness, constraint, betweenness and number of controlling regulators (see Methods). For clarity, the node id has been split into its constituent parts: hugo symbol, ensembl id and genomic coordinates.
ENSEMBL ID	HUGO SYMBOL	GENOMIC COORDINATES	CLOSENESS	CONSTRAINT	BETWEENNESS	NUMBER OF REGULATORS
ENSG00000106245	BUD31	7:99006263-99017239	0.000383181	0.031437	0.00179415	10
ENSG00000204379	XAGE1A	X:52255218-52260363	6.97496e-05	0.113686	0	10
ENSG00000106397	PLOD3	7:100849257-100861701	6.97496e-05	0.110767	0	10
ENSG00000184860	SDR42E1	16:82031220-82045093	6.97496e-05	0.108896	0	10
ENSG00000172216	CEBPB	20:48807375-48809212	0.000383228	0.0423311	0.00391345	9
ENSG00000177721	ANXA2R	5:43039334-43043272	6.97496e-05	0.128758	0	9
ENSG00000204375	XAGE1E	X:52541052-52546197	6.97496e-05	0.128007	0	9
ENSG00000172974	AC007318.5	2:65432136-65433396	6.97496e-05	0.127613	0	9
ENSG00000213178	RP11-641D5.1	3:169201458-169201868	6.97496e-05	0.127351	0	9
ENSG00000124098	FAM210B	20:54933970-54943719	6.97496e-05	0.126668	0	9
ENSG00000117305	HMGCL	1:24128374-24165110	6.97496e-05	0.126031	0	9
ENSG00000183461	XAGE1C	X:52511760-52516905	6.97496e-05	0.125302	0	9
ENSG00000111231	GPN3	12:110890288-110907073	6.97496e-05	0.124945	0	9
ENSG00000177119	ANO6	12:45609769-45834187	6.97496e-05	0.122909	0	9
ENSG00000233098	RP11-344E13.3	17:20771745-20905589	6.97496e-05	0.120968	0	9
ENSG00000184451	CCR10	17:40830906-40835935	6.97496e-05	0.119649	0	9
ENSG00000108219	TSPAN14	10:82213921-82292879	6.97496e-05	0.11813	0	9
ENSG00000205730	ITPRIPL2	16:19125253-19132946	6.97496e-05	0.117318	0	9
ENSG00000044446	PHKA2	X:18910417-19002716	6.97496e-05	0.117076	0	9
ENSG00000253676	TAGLN2P1	8:107709654-107710241	6.97496e-05	0.115241	0	9
ENSG00000118816	CCNI	4:77968310-77997158	6.97496e-05	0.114834	0	9
ENSG00000019505	SYT13	11:45261851-45307870	6.97496e-05	0.113972	0	9
ENSG00000165417	GTF2A1	14:81641795-81687721	6.97496e-05	0.111111	0	9
ENSG00000170581	STAT2	12:56735380-56753939	0.000383217	0.0430582	0.00369506	8
ENSG00000075188	NUP37	12:102467966-102513902	0.000383191	0.0309548	0.00328556	8
ENSG00000115112	TFCP2L1	2:121974162-122042783	0.000383047	0.0238664	0.00282515	8
ENSG00000010244	ZNF207	17:30677135-30708905	0.000383217	0.024311	0.0023094	8
ENSG00000154727	GABPA	21:27106880-27144771	0.000383134	0.0278406	0.00226262	8
ENSG00000113558	SKP1	5:133484632-133512729	0.000383155	0.0303611	0.00109148	8
ENSG00000115339	GALNT3	2:166604100-166651192	6.97496e-05	0.158387	0	8
ENSG00000049283	EPN3	17:48609903-48621111	6.97496e-05	0.151185	0	8
ENSG00000119318	RAD23B	9:110045417-110094475	6.97496e-05	0.148679	0	8
ENSG00000110871	COQ5	12:120941076-120972237	6.97496e-05	0.14419	0	8
ENSG00000242612	DECR2	16:451825-462487	6.97496e-05	0.143418	0	8
ENSG00000225791	TRAM2-AS1	6:52442104-52448783	6.97496e-05	0.142475	0	8
ENSG00000156256	USP16	21:30396949-30426809	6.97496e-05	0.140102	0	8
ENSG00000127328	RAB3IP	12:70132460-70216984	6.97496e-05	0.138457	0	8
ENSG00000205352	PRR13	12:53835388-53840429	6.97496e-05	0.138201	0	8
ENSG00000108556	CHRNE	17:4801068-4806369	6.97496e-05	0.138198	0	8
ENSG00000235720	RP11-340I6.6	7:63353663-63355019	6.97496e-05	0.138031	0	8
ENSG00000206195	AP000525.9	22:16147978-16193004	6.97496e-05	0.137739	0	8
ENSG00000272005	RP11-91J19.4	8:424454-427966	6.97496e-05	0.137528	0	8
ENSG00000131795	RBM8A	1:145507597-145513536	6.97496e-05	0.137514	0	8
ENSG00000134716	CYP2J2	1:60358979-60392462	6.97496e-05	0.137501	0	8
ENSG00000249936	RAC1P2	4:46725792-46726625	6.97496e-05	0.137218	0	8
ENSG00000070061	IKBKAP	9:111629796-111696396	6.97496e-05	0.137171	0	8
ENSG00000197360	ZNF98	19:22573820-22715287	6.97496e-05	0.137128	0	8
ENSG00000186283	TOR3A	1:179050511-179067158	6.97496e-05	0.137047	0	8
ENSG00000107897	ACBD5	10:27484145-27531059	6.97496e-05	0.136958	0	8
ENSG00000141524	TMC6	17:76106538-76128488	6.97496e-05	0.136935	0	8
ENSG00000143183	TMCO1	1:165696031-165796992	6.97496e-05	0.136193	0	8
ENSG00000183077	AFMID	17:76183397-76203782	6.97496e-05	0.135936	0	8
ENSG00000148908	RGS10	10:121259339-121302220	6.97496e-05	0.135164	0	8
ENSG00000207166	SNORA68	19:17973396-17973529	6.97496e-05	0.134867	0	8
ENSG00000196365	LONP1	19:5691844-5720583	6.97496e-05	0.134317	0	8
ENSG00000242676	ANKRD20A12P	1:142697652-142729971	6.97496e-05	0.134259	0	8
ENSG00000167566	NCKAP5L	12:50184928-50222533	6.97496e-05	0.134204	0	8
ENSG00000169905	TOR1AIP2	1:179809101-179846938	6.97496e-05	0.133834	0	8
ENSG00000197701	ZNF595	4:53178-88099	6.97496e-05	0.133352	0	8
ENSG00000110619	CARS	11:3022151-3078843	6.97496e-05	0.132742	0	8
ENSG00000115306	SPTBN1	2:54683421-54896812	6.97496e-05	0.132618	0	8
ENSG00000002330	BAD	11:64037301-64052176	6.97496e-05	0.13238	0	8
ENSG00000067048	DDX3Y	Y:15016018-15032390	6.97496e-05	0.131575	0	8
ENSG00000156508	EEF1A1	6:74225472-74233520	6.97496e-05	0.130872	0	8
ENSG00000023318	ERP44	9:102741460-102861322	6.97496e-05	0.130603	0	8
ENSG00000173898	SPTBN2	11:66452718-66496697	6.97496e-05	0.130256	0	8
ENSG00000240257	GAGE2D	X:49207159-49214420	6.97496e-05	0.129976	0	8
ENSG00000159086	PAXBP1	21:34106209-34144169	6.97496e-05	0.128705	0	8
ENSG00000104154	SLC30A4	15:45771808-45815005	6.97496e-05	0.127076	0	8
ENSG00000100216	TOMM22	22:39077952-39080818	6.97496e-05	0.126268	0	8
ENSG00000112992	NNT	5:43602793-43707507	6.97496e-05	0.125	0	8
ENSG00000183011	LSMD1	17:7760002-7788556	6.97496e-05	0.125	0	8
ENSG00000137309	HMGA1	6:34204649-34214008	6.97496e-05	0.125	0	8
ENSG00000160752	FDPS	1:155278538-155290457	6.97496e-05	0.125	0	8
ENSG00000144655	CSRNP1	3:39183345-39196053	0.0003832	0.0306596	0.00373421	7
ENSG00000146414	SHPRH	6:146185380-146285559	0.000383069	0.023199	0.00315325	7
ENSG00000147130	ZMYM3	X:70459473-70474996	0.000383113	0.0648533	0.0031296	7
ENSG00000147862	NFIB	9:14081841-14398982	0.000383154	0.0518159	0.00265629	7
ENSG00000132466	ANKRD17	4:73939092-74124515	0.000383241	0.0249015	0.00246681	7
ENSG00000136870	ZNF189	9:104161154-104172942	0.000383043	0.046825	0.00234687	7
ENSG00000138385	SSB	2:170648442-170668574	0.000383067	0.0339779	0.00211658	7
ENSG00000074219	TEAD2	19:49843851-49865714	0.000383103	0.0360489	0.00205769	7
ENSG00000186010	NDUFA13	19:19626544-19644285	0.000383199	0.0279517	0.00203082	7
ENSG00000023734	STRAP	12:16035324-16056412	0.000383192	0.0441173	0.00179809	7
ENSG00000175556	LONRF3	X:118108580-118152318	0.000383067	0.0228972	0.00146237	7
ENSG00000103479	RBL2	16:53467888-53525561	0.000383196	0.0193111	0.00132623	7
ENSG00000143476	DTL	1:212208918-212280742	0.000383192	0.0561538	0.00131224	7
ENSG00000130382	MLLT1	19:6212965-6279959	0.000382943	0.0297585	0.00121649	7
ENSG00000150527	CTAGE5	14:39734487-39856156	0.00038312	0.0291749	0.00116653	7
ENSG00000138674	SEC31A	4:83739813-83822319	0.000383075	0.053057	0.000744748	7
ENSG00000089685	BIRC5	17:76210266-76221717	6.97496e-05	0.170871	0	7
ENSG00000095261	PSMD5	9:123577773-123605262	6.97496e-05	0.167994	0	7
ENSG00000166037	CEP57	11:95523128-95565857	6.97496e-05	0.167566	0	7
ENSG00000189057	FAM111B	11:58874657-58894883	6.97496e-05	0.166482	0	7
ENSG00000204382	XAGE1B	X:52235227-52243954	6.97496e-05	0.166316	0	7
ENSG00000234432	RP11-1275H24.1	7:5465907-5468558	6.97496e-05	0.166111	0	7
ENSG00000217576	RP11-248G5.8	13:52741843-52865692	6.97496e-05	0.165959	0	7
ENSG00000152359	POC5	5:74969948-75013313	6.97496e-05	0.165506	0	7
ENSG00000120733	KDM3B	5:137688284-137772717	6.97496e-05	0.165442	0	7
ENSG00000110066	SUV420H1	11:67922329-67981295	6.97496e-05	0.165212	0	7
ENSG00000171291	ZNF439	19:11959540-11994565	6.97496e-05	0.165156	0	7
ENSG00000229970	AC007128.1	7:8301893-8384146	6.97496e-05	0.162076	0	7
ENSG00000115310	RTN4	2:55199324-55339757	6.97496e-05	0.16191	0	7
ENSG00000091483	FH	1:241660902-241683061	6.97496e-05	0.161366	0	7
ENSG00000184110	EIF3C	16:28699878-28747051	6.97496e-05	0.161157	0	7
ENSG00000168743	NPNT	4:106815931-106925184	6.97496e-05	0.16099	0	7
ENSG00000235748	RP11-32D17.4	1:197107877-197108437	6.97496e-05	0.160707	0	7
ENSG00000157827	FMNL2	2:153191750-153506348	6.97496e-05	0.160705	0	7
ENSG00000143155	TIPRL	1:168148170-168169950	6.97496e-05	0.160306	0	7
ENSG00000014914	MTMR11	1:149900542-149908791	6.97496e-05	0.16029	0	7
ENSG00000113194	FAF2	5:175874628-175937075	6.97496e-05	0.159777	0	7
ENSG00000158710	TAGLN2	1:159887896-159895522	6.97496e-05	0.159667	0	7
ENSG00000143543	JTB	1:153946744-153950164	6.97496e-05	0.159219	0	7
ENSG00000136802	LRRC8A	9:131644390-131680318	6.97496e-05	0.158938	0	7
ENSG00000147872	PLIN2	9:19108372-19149288	6.97496e-05	0.158864	0	7
ENSG00000111775	COX6A1	12:120875892-120878545	6.97496e-05	0.158732	0	7
ENSG00000164292	RHOBTB3	5:95049225-95160087	6.97496e-05	0.158296	0	7
ENSG00000197020	ZNF100	19:21905567-21950430	6.97496e-05	0.158053	0	7
ENSG00000150995	ITPR1	3:4535031-4889524	6.97496e-05	0.157779	0	7
ENSG00000180773	SLC36A4	11:92877340-92931130	6.97496e-05	0.157769	0	7
ENSG00000115947	ORC4	2:148687967-148779147	6.97496e-05	0.15739	0	7
ENSG00000260521	CTD-2576F9.1	15:95398702-95400143	6.97496e-05	0.157007	0	7
ENSG00000108848	LUC7L3	17:48796904-48833574	6.97496e-05	0.156825	0	7
ENSG00000122378	FAM213A	10:82167584-82192753	6.97496e-05	0.156449	0	7
ENSG00000115241	PPM1G	2:27604060-27632554	6.97496e-05	0.156418	0	7
ENSG00000126216	TUBGCP3	13:113139324-113242481	6.97496e-05	0.156323	0	7
ENSG00000138398	PPIG	2:170440849-170497916	6.97496e-05	0.156277	0	7
ENSG00000196072	BLOC1S2	10:102033712-102046469	6.97496e-05	0.15622	0	7
ENSG00000169811	RBMY1HP	Y:23655404-23663854	6.97496e-05	0.156065	0	7
ENSG00000207165	SNORA70	X:153628621-153628756	6.97496e-05	0.155745	0	7
ENSG00000169964	TMEM42	3:44903360-44907162	6.97496e-05	0.155706	0	7
ENSG00000201675	SNORD32A	19:49993221-49993305	6.97496e-05	0.155643	0	7
ENSG00000114353	GNAI2	3:50263723-50296787	6.97496e-05	0.155255	0	7
ENSG00000105373	GLTSCR2	19:48248778-48260315	6.97496e-05	0.155002	0	7
ENSG00000176393	RNPEP	1:201951499-201975275	6.97496e-05	0.154694	0	7
ENSG00000271361	HTATSF1P2	6:3023375-3024006	6.97496e-05	0.154649	0	7
ENSG00000180574	EIF2S3L	12:10658200-10675734	6.97496e-05	0.154638	0	7
ENSG00000135829	DHX9	1:182808503-182856886	6.97496e-05	0.15457	0	7
ENSG00000175662	TOM1L2	17:17746827-17875736	6.97496e-05	0.154482	0	7
ENSG00000005893	LAMP2	X:119561681-119603220	6.97496e-05	0.154265	0	7
ENSG00000069275	NUCKS1	1:205681946-205719404	6.97496e-05	0.154189	0	7
ENSG00000130741	EIF2S3	X:24072832-24096088	6.97496e-05	0.154127	0	7
ENSG00000184357	HIST1H1B	6:27834569-27835359	6.97496e-05	0.15411	0	7
ENSG00000158806	NPM2	8:21881635-21894408	6.97496e-05	0.154029	0	7
ENSG00000180787	ZFP3	17:4981542-4999669	6.97496e-05	0.154022	0	7
ENSG00000225921	NOL7	6:13615558-13632971	6.97496e-05	0.153941	0	7
ENSG00000163466	ARPC2	2:219081816-219119079	6.97496e-05	0.153625	0	7
ENSG00000124535	WRNIP1	6:2765647-2787186	6.97496e-05	0.153463	0	7
ENSG00000120709	FAM53C	5:137667623-137685416	6.97496e-05	0.153414	0	7
ENSG00000131791	PRKAB2	1:146626684-146644129	6.97496e-05	0.153085	0	7
ENSG00000143761	ARF1	1:228270360-228286912	6.97496e-05	0.152936	0	7
ENSG00000142197	DOPEY2	21:37529079-37666572	6.97496e-05	0.152618	0	7
ENSG00000184441	AP001062.7	21:45751116-45755734	6.97496e-05	0.152591	0	7
ENSG00000271895	RP4-635E18.8	1:11089715-11090585	6.97496e-05	0.152392	0	7
ENSG00000196262	PPIA	7:44836278-44864163	6.97496e-05	0.152345	0	7
ENSG00000088543	C3orf18	3:50595461-50608458	6.97496e-05	0.152077	0	7
ENSG00000165118	C9orf64	9:86553225-86571901	6.97496e-05	0.151563	0	7
ENSG00000092841	MYL6	12:56551944-56557280	6.97496e-05	0.151527	0	7
ENSG00000093144	ECHDC1	6:127609854-127664754	6.97496e-05	0.151463	0	7
ENSG00000163686	ABHD6	3:58223232-58281420	6.97496e-05	0.151415	0	7
ENSG00000102580	DNAJC3	13:96329392-96447243	6.97496e-05	0.151336	0	7
ENSG00000128039	SRD5A3	4:56212275-56239263	6.97496e-05	0.151105	0	7
ENSG00000158615	PPP1R15B	1:204372514-204380919	6.97496e-05	0.151018	0	7
ENSG00000163463	KRTCAP2	1:155141883-155145951	6.97496e-05	0.15094	0	7
ENSG00000250182	EEF1A1P13	5:14652046-14653438	6.97496e-05	0.150884	0	7
ENSG00000100902	PSMA6	14:35747838-35786699	6.97496e-05	0.150762	0	7
ENSG00000006757	PNPLA4	X:7866287-7895780	6.97496e-05	0.150679	0	7
ENSG00000226711	FAM66C	12:8332804-8368747	6.97496e-05	0.150639	0	7
ENSG00000237476	XXbac-B135H6.15	22:21311379-21318967	6.97496e-05	0.150592	0	7
ENSG00000182544	MFSD5	12:53645034-53648189	6.97496e-05	0.150116	0	7
ENSG00000173436	MINOS1	1:19923476-19956314	6.97496e-05	0.150045	0	7
ENSG00000268575	RP1-283E3.8	1:1634174-1669127	6.97496e-05	0.150019	0	7
ENSG00000249395	CASC9	8:76135638-76236976	6.97496e-05	0.149713	0	7
ENSG00000111644	ACRBP	12:6747240-6756626	6.97496e-05	0.149454	0	7
ENSG00000105379	ETFB	19:51848422-51869672	6.97496e-05	0.149398	0	7
ENSG00000147403	RPL10	X:153618314-153637504	6.97496e-05	0.148886	0	7
ENSG00000128463	EMC4	15:34517199-34522357	6.97496e-05	0.148832	0	7
ENSG00000065883	CDK13	7:39989635-40136733	6.97496e-05	0.148802	0	7
ENSG00000173894	CBX2	17:77751930-77761782	6.97496e-05	0.148747	0	7
ENSG00000160208	RRP1B	21:45079428-45115958	6.97496e-05	0.148418	0	7
ENSG00000200237	SNORA70	19:9930629-9930770	6.97496e-05	0.148418	0	7
ENSG00000100077	ADRBK2	22:25960815-26125261	6.97496e-05	0.148208	0	7
ENSG00000137207	YIPF3	6:43479564-43484728	6.97496e-05	0.1481	0	7
ENSG00000174938	SEZ6L2	16:29882479-29910868	6.97496e-05	0.147768	0	7
ENSG00000118200	CAMSAP2	1:200708685-200829832	6.97496e-05	0.147728	0	7
ENSG00000249855	EEF1A1P19	5:43495174-43496556	6.97496e-05	0.147402	0	7
ENSG00000069248	NUP133	1:229577044-229644103	6.97496e-05	0.147368	0	7
ENSG00000196411	EPHB4	7:100400186-100425121	6.97496e-05	0.14731	0	7
ENSG00000105364	MRPL4	19:10362576-10370721	6.97496e-05	0.147066	0	7
ENSG00000129474	AJUBA	14:23440382-23451851	6.97496e-05	0.146697	0	7
ENSG00000170638	TRABD	22:50624343-50638027	6.97496e-05	0.146448	0	7
ENSG00000067533	RRP15	1:218458628-218511325	6.97496e-05	0.146095	0	7
ENSG00000188690	UROS	10:127477145-127511817	6.97496e-05	0.146095	0	7
ENSG00000110013	SIAE	11:124503008-124565603	6.97496e-05	0.145997	0	7
ENSG00000125611	CHCHD5	2:113341816-113346852	6.97496e-05	0.145645	0	7
ENSG00000134825	TMEM258	11:61535972-61560274	6.97496e-05	0.145602	0	7
ENSG00000247498	RP11-392P7.6	12:13080659-13137579	6.97496e-05	0.145402	0	7
ENSG00000103266	STUB1	16:730223-732870	6.97496e-05	0.145196	0	7
ENSG00000187534	CTC-471F3.4	19:40448562-40449634	6.97496e-05	0.144923	0	7
ENSG00000108852	MPP2	17:41952724-41987068	6.97496e-05	0.1443	0	7
ENSG00000184916	JAG2	14:105607317-105635161	6.97496e-05	0.142857	0	7
ENSG00000155115	GTF3C6	6:111279762-111289093	6.97496e-05	0.142857	0	7
ENSG00000106080	FKBP14	7:30050202-30066300	6.97496e-05	0.142857	0	7
ENSG00000138594	TMOD3	15:52121824-52239492	6.97496e-05	0.142857	0	7
ENSG00000224831	RP11-651P23.4	3:149699964-149701095	6.97496e-05	0.142857	0	7
ENSG00000145349	CAMK2D	4:114372187-114683083	6.97496e-05	0.142857	0	7
ENSG00000113013	HSPA9	5:137890570-137911133	6.97496e-05	0.142857	0	7
ENSG00000214077	GNAQP1	2:132181373-132182440	6.97496e-05	0.142857	0	7
ENSG00000087191	PSMC5	17:61904511-61909379	6.97496e-05	0.142857	0	7
ENSG00000198791	CNOT7	8:17086736-17104387	6.97496e-05	0.142857	0	7
ENSG00000066455	GOLGA5	14:93260575-93306308	6.97496e-05	0.142857	0	7
ENSG00000156411	C14orf2	14:104378624-104394606	6.97496e-05	0.142857	0	7
ENSG00000101843	PSMD10	X:107327436-107334848	6.97496e-05	0.142857	0	7
ENSG00000178449	COX14	12:50505761-50514240	6.97496e-05	0.142857	0	7
ENSG00000232745	ANKRD20A14P	1:142803531-142827235	6.97496e-05	0.142857	0	7
ENSG00000196843	ARID5A	2:97202479-97218375	6.97496e-05	0.142857	0	7
ENSG00000185551	NR2F2	15:96869166-96883492	6.97496e-05	0.142857	0	7
ENSG00000124789	NUP153	6:17615268-17706656	6.97496e-05	0.142857	0	7
ENSG00000125247	TMTC4	13:101256180-101327347	6.97496e-05	0.142857	0	7
ENSG00000081692	JMJD4	1:227918125-227923112	0.000383179	0.0335339	0.00409403	6
ENSG00000129422	MTUS1	8:17501303-17658426	0.000383177	0.0394539	0.00380663	6
ENSG00000135111	TBX3	12:115108058-115121969	0.000383182	0.0362978	0.00256289	6
ENSG00000167967	E4F1	16:2273566-2285743	0.000383218	0.0382625	0.00248316	6
ENSG00000135766	EGLN1	1:231499496-231560790	0.000383168	0.0427889	0.0021713	6
ENSG00000167986	DDB1	11:61066922-61110068	0.000383043	0.0372435	0.00216947	6
ENSG00000158691	ZSCAN12	6:28346731-28367511	0.000383171	0.0321734	0.00216022	6
ENSG00000078699	CBFA2T2	20:32077880-32237842	0.000383139	0.0440128	0.00208226	6
ENSG00000133874	RNF122	8:33405272-33424643	0.000383216	0.0387257	0.00193384	6
ENSG00000165271	NOL6	9:33461438-33473928	0.000383098	0.0448057	0.0018863	6
ENSG00000080986	NDC80	18:2571509-2616634	0.000383184	0.0444438	0.00183284	6
ENSG00000106546	AHR	7:17338245-17385776	0.000383117	0.0261546	0.00173203	6
ENSG00000123091	RNF11	1:51701942-51739127	0.000383092	0.0259377	0.00172946	6
ENSG00000077522	ACTN2	1:236849753-236927931	0.00038311	0.0197981	0.00166674	6
ENSG00000153487	ING1	13:111365082-111373421	0.000383174	0.0421582	0.00165943	6
ENSG00000204219	TCEA3	1:23707553-23751233	0.000383092	0.0205113	0.00158855	6
ENSG00000197111	PCBP2	12:53835524-53874946	0.000383171	0.0293307	0.00158143	6
ENSG00000131470	PSMC3IP	17:40724332-40729849	0.000383201	0.0298033	0.00150574	6
ENSG00000124831	LRRFIP1	2:238536218-238722325	0.000383191	0.0743872	0.00147057	6
ENSG00000111269	CREBL2	12:12764760-12798042	0.000383187	0.0311398	0.00146644	6
ENSG00000183207	RUVBL2	19:49496704-49519252	0.000383109	0.0513138	0.0013494	6
ENSG00000176946	THAP4	2:242523819-242576864	0.000383086	0.0395971	0.00132745	6
ENSG00000221914	PPP2R2A	8:26149006-26230196	0.000383084	0.0247214	0.00126681	6
ENSG00000148411	NACC2	9:138898382-138987131	0.000383099	0.0323047	0.00119692	6
ENSG00000184058	TBX1	22:19744225-19771116	0.000383099	0.0260716	0.00105543	6
ENSG00000137497	NUMA1	11:71713909-71791739	0.000383098	0.0247989	0.00105396	6
ENSG00000196782	MAML3	4:140637906-141075338	0.000383162	0.0566167	0.00105091	6
ENSG00000160293	VAV2	9:136627015-136857726	0.000383144	0.0340501	0.00102063	6
ENSG00000196275	GTF2IRD2	7:74210482-74267847	0.000383028	0.0432932	0.000941341	6
ENSG00000153147	SMARCA5	4:144434615-144478639	0.000383008	0.0385333	0.000934253	6
ENSG00000205250	E2F4	16:67226071-67232821	0.000383156	0.0394406	0.000873916	6
ENSG00000135148	TRAFD1	12:112563304-112591407	0.000383133	0.0895159	0.000633189	6
ENSG00000126226	PCID2	13:113831890-113863029	0.000383155	0.0596083	0.00062758	6
ENSG00000166669	ATF7IP2	16:10420290-10577495	0.000383035	0.0227485	0.000573834	6
ENSG00000196821	C6orf106	6:34555064-34664636	6.97496e-05	0.210456	0	6
ENSG00000143384	MCL1	1:150547031-150552066	6.97496e-05	0.202636	0	6
ENSG00000213614	HEXA	15:72635774-72668817	6.97496e-05	0.202374	0	6
ENSG00000196950	SLC39A10	2:196440700-196602426	6.97496e-05	0.199478	0	6
ENSG00000165816	VWA2	10:115999017-116051272	6.97496e-05	0.198761	0	6
ENSG00000005022	SLC25A5	X:118602362-118605282	6.97496e-05	0.193103	0	6
ENSG00000226221	AC022431.1	5:55800461-55800899	6.97496e-05	0.192399	0	6
ENSG00000070669	ASNS	7:97481429-97501854	6.97496e-05	0.192229	0	6
ENSG00000214485	RPL7P1	5:149473859-149474619	6.97496e-05	0.192154	0	6
ENSG00000151150	ANK3	10:61786055-62493248	6.97496e-05	0.19214	0	6
ENSG00000031698	SARS	1:109756539-109780791	6.97496e-05	0.192095	0	6
ENSG00000215039	CD27-AS1	12:6548166-6560733	6.97496e-05	0.191996	0	6
ENSG00000205609	EIF3CL	16:28390899-28415200	6.97496e-05	0.191472	0	6
ENSG00000272462	U91328.19	6:25992889-26002003	6.97496e-05	0.191403	0	6
ENSG00000108021	FAM208B	10:5726800-5805703	6.97496e-05	0.191045	0	6
ENSG00000144827	ABHD10	3:111697856-111712210	6.97496e-05	0.190875	0	6
ENSG00000197681	TBC1D3	17:36337710-36348666	6.97496e-05	0.190463	0	6
ENSG00000256646	PSMA2	7:42948871-42971773	6.97496e-05	0.190376	0	6
ENSG00000269190	FBXO17	19:39432043-39466550	6.97496e-05	0.19013	0	6
ENSG00000229676	ZNF492	19:22817125-22850472	6.97496e-05	0.189871	0	6
ENSG00000188112	C6orf132	6:42068855-42110357	6.97496e-05	0.189014	0	6
ENSG00000139644	TMBIM6	12:50101507-50158717	6.97496e-05	0.188937	0	6
ENSG00000126088	UROD	1:45477818-45481247	6.97496e-05	0.188804	0	6
ENSG00000173566	NUDT18	8:21964382-21966932	6.97496e-05	0.188108	0	6
ENSG00000244363	RPL7P23	5:76878197-76879010	6.97496e-05	0.188053	0	6
ENSG00000224078	SNHG14	15:25223729-25301712	6.97496e-05	0.188052	0	6
ENSG00000106367	AP1S1	7:100797677-100804877	6.97496e-05	0.187601	0	6
ENSG00000150540	HNMT	2:138721589-138773930	6.97496e-05	0.187601	0	6
ENSG00000146574	CCZ1B	7:6833764-6866401	6.97496e-05	0.187592	0	6
ENSG00000196172	ZNF681	19:23921996-23941693	6.97496e-05	0.187414	0	6
ENSG00000115828	QPCT	2:37571716-37600465	6.97496e-05	0.187355	0	6
ENSG00000169800	RBMY1F	Y:24314688-24329129	6.97496e-05	0.187336	0	6
ENSG00000110104	CCDC86	11:60609543-60618554	6.97496e-05	0.187252	0	6
ENSG00000184100	BRD7P2	3:159818477-159820661	6.97496e-05	0.187154	0	6
ENSG00000179403	VWA1	1:1370240-1378262	6.97496e-05	0.187077	0	6
ENSG00000143256	PFDN2	1:161070345-161087901	6.97496e-05	0.186877	0	6
ENSG00000228223	HCG11	6:26522075-26526807	6.97496e-05	0.186821	0	6
ENSG00000100285	NEFH	22:29876218-29887379	6.97496e-05	0.186662	0	6
ENSG00000148925	BTBD10	11:13409547-13484844	6.97496e-05	0.186635	0	6
ENSG00000174100	MRPL45	17:36452988-36479101	6.97496e-05	0.186313	0	6
ENSG00000221491	SNORA34	12:49048164-49048301	6.97496e-05	0.186126	0	6
ENSG00000101577	LPIN2	18:2916991-3013313	6.97496e-05	0.186081	0	6
ENSG00000115839	RAB3GAP1	2:135809834-135933964	6.97496e-05	0.185911	0	6
ENSG00000163584	RPL22L1	3:170582663-170588272	6.97496e-05	0.185901	0	6
ENSG00000141543	EIF4A3	17:78109012-78120982	6.97496e-05	0.185868	0	6
ENSG00000167468	GPX4	19:1103935-1106787	6.97496e-05	0.185855	0	6
ENSG00000225806	RP1-309F20.3	20:57438582-57463864	6.97496e-05	0.185749	0	6
ENSG00000196743	GM2A	5:150591710-150650001	6.97496e-05	0.185611	0	6
ENSG00000138326	RPS24	10:79793517-79816570	6.97496e-05	0.185405	0	6
ENSG00000185900	POMK	8:42948657-42978577	6.97496e-05	0.184876	0	6
ENSG00000166562	SEC11C	18:56806708-56826068	6.97496e-05	0.184701	0	6
ENSG00000163590	PPM1L	3:160473389-160796695	6.97496e-05	0.184694	0	6
ENSG00000174652	ZNF266	19:9523271-9546254	6.97496e-05	0.184633	0	6
ENSG00000196532	HIST1H3C	6:26045638-26046097	6.97496e-05	0.184348	0	6
ENSG00000165264	NDUFB6	9:32552996-32573160	6.97496e-05	0.184004	0	6
ENSG00000230393	AC092667.2	2:100721380-100723966	6.97496e-05	0.18399	0	6
ENSG00000143891	GALM	2:38893051-38968379	6.97496e-05	0.183931	0	6
ENSG00000169116	PARM1	4:75858304-75975325	6.97496e-05	0.183931	0	6
ENSG00000216490	IFI30	19:18283971-18288927	6.97496e-05	0.183739	0	6
ENSG00000168938	PPIC	5:122358944-122372436	6.97496e-05	0.183725	0	6
ENSG00000143418	CERS2	1:150933058-150947479	6.97496e-05	0.183707	0	6
ENSG00000141030	COPS3	17:17150140-17184607	6.97496e-05	0.18364	0	6
ENSG00000146021	KLHL3	5:136953188-137071779	6.97496e-05	0.18355	0	6
ENSG00000169371	SNUPN	15:75890423-75918810	6.97496e-05	0.183232	0	6
ENSG00000203811	HIST2H3C	1:149811109-149812765	6.97496e-05	0.183228	0	6
ENSG00000203852	HIST2H3A	1:149824180-149825836	6.97496e-05	0.183228	0	6
ENSG00000110955	ATP5B	12:57031958-57039798	6.97496e-05	0.183194	0	6
ENSG00000189159	HN1	17:73131342-73164376	6.97496e-05	0.183107	0	6
ENSG00000145782	ATG12	5:115163892-115177555	6.97496e-05	0.182681	0	6
ENSG00000177239	MAN1B1	9:139981378-140003635	6.97496e-05	0.182613	0	6
ENSG00000108651	UTP6	17:30187922-30228784	6.97496e-05	0.182406	0	6
ENSG00000173638	SLC19A1	21:46913485-46964325	6.97496e-05	0.182371	0	6
ENSG00000104325	DECR1	8:91013632-91064320	6.97496e-05	0.182304	0	6
ENSG00000065911	MTHFD2	2:74425688-74444692	6.97496e-05	0.182062	0	6
ENSG00000163634	THOC7	3:63819545-63849579	6.97496e-05	0.181989	0	6
ENSG00000171612	SLC25A33	1:9599540-9645237	6.97496e-05	0.181833	0	6
ENSG00000117395	EBNA1BP2	1:43629845-43736607	6.97496e-05	0.18165	0	6
ENSG00000173992	CCS	11:66360291-66373490	6.97496e-05	0.181632	0	6
ENSG00000131143	COX4I1	16:85832238-85840650	6.97496e-05	0.181586	0	6
ENSG00000253366	RP11-589F5.4	5:70046953-70149508	6.97496e-05	0.181538	0	6
ENSG00000116984	MTR	1:236958609-237067281	6.97496e-05	0.181515	0	6
ENSG00000198242	RPL23A	17:27046410-27051377	6.97496e-05	0.181311	0	6
ENSG00000143228	NUF2	1:163236365-163325554	6.97496e-05	0.181199	0	6
ENSG00000234851	RP11-3P17.3	3:161146914-161147398	6.97496e-05	0.181181	0	6
ENSG00000143947	RPS27A	2:55459038-55462989	6.97496e-05	0.181118	0	6
ENSG00000140990	NDUFB10	16:2009508-2011976	6.97496e-05	0.181064	0	6
ENSG00000135940	COX5B	2:98262502-98264846	6.97496e-05	0.180954	0	6
ENSG00000146054	TRIM7	5:180620923-180632293	6.97496e-05	0.18078	0	6
ENSG00000141741	MIEN1	17:37884748-37887040	6.97496e-05	0.180535	0	6
ENSG00000136895	GARNL3	9:129986543-130155939	6.97496e-05	0.180077	0	6
ENSG00000225548	AC098973.2	3:27844252-27932792	6.97496e-05	0.179882	0	6
ENSG00000158864	NDUFS2	1:161166893-161184185	6.97496e-05	0.179494	0	6
ENSG00000179698	KIAA1875	8:145162628-145173218	6.97496e-05	0.179347	0	6
ENSG00000105376	ICAM5	19:10400656-10407454	6.97496e-05	0.179181	0	6
ENSG00000177383	MAGEF1	3:184428155-184429836	6.97496e-05	0.179116	0	6
ENSG00000139842	CUL4A	13:113862551-113919399	6.97496e-05	0.179104	0	6
ENSG00000198862	LTN1	21:30300465-30365270	6.97496e-05	0.179019	0	6
ENSG00000213252	RP11-819M15.1	11:106697117-106698616	6.97496e-05	0.178908	0	6
ENSG00000116903	EXOC8	1:231468479-231473598	6.97496e-05	0.178864	0	6
ENSG00000177733	HNRNPA0	5:137087074-137090039	6.97496e-05	0.178863	0	6
ENSG00000151552	QDPR	4:17461883-17513857	6.97496e-05	0.178746	0	6
ENSG00000163814	CDCP1	3:45123769-45187914	6.97496e-05	0.178673	0	6
ENSG00000116704	SLC35D1	1:67465014-67519782	6.97496e-05	0.178567	0	6
ENSG00000136240	KDELR2	7:6485583-6523873	6.97496e-05	0.178338	0	6
ENSG00000160789	LMNA	1:156052363-156109880	6.97496e-05	0.178284	0	6
ENSG00000143575	HAX1	1:154244986-154248351	6.97496e-05	0.178265	0	6
ENSG00000242125	SNHG3	1:28832491-28837404	6.97496e-05	0.178248	0	6
ENSG00000010322	NISCH	3:52489133-52527087	6.97496e-05	0.178206	0	6
ENSG00000136193	SCRN1	7:29959718-30029905	6.97496e-05	0.178205	0	6
ENSG00000157950	SSX2B	X:52780317-52790617	6.97496e-05	0.178205	0	6
ENSG00000241476	SSX2	X:52725945-52736239	6.97496e-05	0.178205	0	6
ENSG00000006114	SYNRG	17:35874899-35969544	6.97496e-05	0.178105	0	6
ENSG00000109861	CTSC	11:88026759-88070955	6.97496e-05	0.178005	0	6
ENSG00000117593	DARS2	1:173793640-173827684	6.97496e-05	0.178005	0	6
ENSG00000228335	AC073063.10	7:99040512-99041119	6.97496e-05	0.17779	0	6
ENSG00000184304	PRKD1	14:30045686-30661104	6.97496e-05	0.177781	0	6
ENSG00000242661	RPS3AP43	12:8511649-8512430	6.97496e-05	0.177627	0	6
ENSG00000167815	PRDX2	19:12907633-12912694	6.97496e-05	0.17745	0	6
ENSG00000106327	TFR2	7:100218038-100240402	6.97496e-05	0.17727	0	6
ENSG00000101417	PXMP4	20:32294511-32308125	6.97496e-05	0.177219	0	6
ENSG00000021355	SERPINB1	6:2832565-2842240	6.97496e-05	0.177185	0	6
ENSG00000232229	LINC00865	10:91589266-91600618	6.97496e-05	0.177122	0	6
ENSG00000231767	MIR4426	1:192685312-192685783	6.97496e-05	0.177105	0	6
ENSG00000188039	NWD1	19:16830786-16928774	6.97496e-05	0.177018	0	6
ENSG00000185842	DNAH14	1:225083963-225586996	6.97496e-05	0.177	0	6
ENSG00000144369	FAM171B	2:187558697-187630685	6.97496e-05	0.17694	0	6
ENSG00000227694	AC005884.1	17:59147231-59147702	6.97496e-05	0.176936	0	6
ENSG00000069345	DNAJA2	16:46989298-47007699	6.97496e-05	0.176884	0	6
ENSG00000172586	CHCHD1	10:75541804-75543410	6.97496e-05	0.176878	0	6
ENSG00000243859	RPL5P17	5:84760251-84761128	6.97496e-05	0.176865	0	6
ENSG00000125458	NT5C	17:73126319-73127890	6.97496e-05	0.176718	0	6
ENSG00000108479	GALK1	17:73747674-73761792	6.97496e-05	0.176682	0	6
ENSG00000127995	CASD1	7:94138530-94186331	6.97496e-05	0.176657	0	6
ENSG00000102401	ARMCX3	X:100877786-100882833	6.97496e-05	0.176572	0	6
ENSG00000170846	AC093323.3	4:6675177-6677774	6.97496e-05	0.176464	0	6
ENSG00000151422	FER	5:108083522-108532542	6.97496e-05	0.176451	0	6
ENSG00000155366	RHOC	1:113243727-113250056	6.97496e-05	0.176342	0	6
ENSG00000011275	RNF216	7:5659677-5821370	6.97496e-05	0.176225	0	6
ENSG00000127220	ABHD8	19:17402939-17421045	6.97496e-05	0.176067	0	6
ENSG00000116251	RPL22	1:6241328-6269449	6.97496e-05	0.176055	0	6
ENSG00000198954	KIAA1279	10:70748486-70776738	6.97496e-05	0.176003	0	6
ENSG00000240395	RPL5P23	8:42199284-42200152	6.97496e-05	0.175984	0	6
ENSG00000153037	SRP19	5:112196918-112205485	6.97496e-05	0.175974	0	6
ENSG00000118680	MYL12B	18:3261906-3278282	6.97496e-05	0.175922	0	6
ENSG00000134440	NARS	18:55267887-55289445	6.97496e-05	0.175922	0	6
ENSG00000152939	MARVELD2	5:68710938-68740157	6.97496e-05	0.175846	0	6
ENSG00000143222	UFC1	1:161122565-161128646	6.97496e-05	0.175844	0	6
ENSG00000177058	SLC38A9	5:54921672-55069022	6.97496e-05	0.175795	0	6
ENSG00000125304	TM9SF2	13:100153670-100216260	6.97496e-05	0.175757	0	6
ENSG00000148834	GSTO1	10:105995113-106027217	6.97496e-05	0.175713	0	6
ENSG00000185436	IFNLR1	1:24480646-24514449	6.97496e-05	0.175646	0	6
ENSG00000135446	CDK4	12:58141509-58149796	6.97496e-05	0.175599	0	6
ENSG00000102172	SMS	X:21958690-22025798	6.97496e-05	0.175585	0	6
ENSG00000090266	NDUFB2	7:140390576-140422590	6.97496e-05	0.175578	0	6
ENSG00000163374	YY1AP1	1:155629236-155658791	6.97496e-05	0.175557	0	6
ENSG00000196208	GREB1	2:11674241-11782914	6.97496e-05	0.17547	0	6
ENSG00000103855	CD276	15:73976306-74006859	6.97496e-05	0.17547	0	6
ENSG00000068400	GRIPAP1	X:48830133-48858675	6.97496e-05	0.175447	0	6
ENSG00000230076	AC016708.2	2:215711851-215712169	6.97496e-05	0.175411	0	6
ENSG00000116521	SCAMP3	1:155225769-155232221	6.97496e-05	0.175338	0	6
ENSG00000006042	TMEM98	17:31254927-31272124	6.97496e-05	0.175225	0	6
ENSG00000133318	RTN3	11:63448917-63527363	6.97496e-05	0.175075	0	6
ENSG00000271122	RP11-379H18.1	7:35734823-35739023	6.97496e-05	0.175072	0	6
ENSG00000022277	RTFDC1	20:55043646-55093943	6.97496e-05	0.174989	0	6
ENSG00000184349	EFNA5	5:106712589-107006596	6.97496e-05	0.174983	0	6
ENSG00000140181	HERC2P2	15:23282280-23378228	6.97496e-05	0.174978	0	6
ENSG00000112852	PCDHB2	5:140474226-140476962	6.97496e-05	0.174884	0	6
ENSG00000183283	DAZAP2	12:51632075-51665146	6.97496e-05	0.174839	0	6
ENSG00000181610	MRPS23	17:55916841-55927417	6.97496e-05	0.17474	0	6
ENSG00000187627	RGPD1	2:87135075-87241104	6.97496e-05	0.174656	0	6
ENSG00000120805	ARL1	12:101786897-101801598	6.97496e-05	0.174336	0	6
ENSG00000139410	SDSL	12:113860041-113876081	6.97496e-05	0.174303	0	6
ENSG00000142534	RPS11	19:49999621-50002946	6.97496e-05	0.174141	0	6
ENSG00000166704	ZNF606	19:58488420-58514717	6.97496e-05	0.174139	0	6
ENSG00000136824	SMC2	9:106856540-106903698	6.97496e-05	0.174042	0	6
ENSG00000066027	PPP2R5A	1:212458878-212535200	6.97496e-05	0.174042	0	6
ENSG00000256274	TAS2R64P	12:11229367-11231770	6.97496e-05	0.174029	0	6
ENSG00000138792	ENPEP	4:111286888-111486441	6.97496e-05	0.174025	0	6
ENSG00000100372	SLC25A17	22:41165633-41215403	6.97496e-05	0.173975	0	6
ENSG00000107185	RGP1	9:35749202-35758572	6.97496e-05	0.173975	0	6
ENSG00000122644	ARL4A	7:12726480-12730559	6.97496e-05	0.173872	0	6
ENSG00000158604	TMED4	7:44617492-44621886	6.97496e-05	0.173872	0	6
ENSG00000074695	LMAN1	18:56995054-57027194	6.97496e-05	0.173872	0	6
ENSG00000196961	AP2A1	19:50270224-50310370	6.97496e-05	0.173841	0	6
ENSG00000160818	GPATCH4	1:156564278-156571288	6.97496e-05	0.173841	0	6
ENSG00000005486	RHBDD2	7:75471919-75518244	6.97496e-05	0.173841	0	6
ENSG00000131165	CHMP1A	16:89710838-89724253	6.97496e-05	0.173841	0	6
ENSG00000185306	C12orf56	12:64660216-64784972	6.97496e-05	0.173829	0	6
ENSG00000133393	FOPNL	16:15959576-15982482	6.97496e-05	0.173813	0	6
ENSG00000114739	ACVR2B	3:38495341-38534633	6.97496e-05	0.173782	0	6
ENSG00000131002	TXLNG2P	Y:21729198-21768160	6.97496e-05	0.173738	0	6
ENSG00000100138	NHP2L1	22:42069933-42086508	6.97496e-05	0.173714	0	6
ENSG00000215414	PSMA6P1	Y:15398517-15399258	6.97496e-05	0.173703	0	6
ENSG00000172336	POP7	7:100303675-100305118	6.97496e-05	0.173667	0	6
ENSG00000173821	RNF213	17:78234664-78372586	6.97496e-05	0.173591	0	6
ENSG00000226941	RBMY1J	Y:24454969-24564028	6.97496e-05	0.173352	0	6
ENSG00000165644	COMTD1	10:76993726-76995788	6.97496e-05	0.17315	0	6
ENSG00000112562	SMOC2	6:168841830-169073984	6.97496e-05	0.173104	0	6
ENSG00000176593	CTD-2368P22.1	19:58513428-58522600	6.97496e-05	0.173104	0	6
ENSG00000164070	HSPA4L	4:128702975-128761888	6.97496e-05	0.173088	0	6
ENSG00000215274	GAGE10	X:49160147-49176323	6.97496e-05	0.173009	0	6
ENSG00000216649	GAGE12E	X:49315935-49323252	6.97496e-05	0.173009	0	6
ENSG00000215269	GAGE12G	X:49335036-49342357	6.97496e-05	0.173009	0	6
ENSG00000164405	UQCRQ	5:132202251-132203723	6.97496e-05	0.172999	0	6
ENSG00000129354	AP1M2	19:10683346-10697991	6.97496e-05	0.172891	0	6
ENSG00000105372	RPS19	19:42363987-42376994	6.97496e-05	0.172853	0	6
ENSG00000228502	EEF1A1P11	1:96912485-96913874	6.97496e-05	0.172853	0	6
ENSG00000233476	EEF1A1P6	7:22550230-22551618	6.97496e-05	0.172853	0	6
ENSG00000245205	EEF1A1P4	12:19609177-19610582	6.97496e-05	0.172853	0	6
ENSG00000131778	CHD1L	1:146714290-146767443	6.97496e-05	0.172807	0	6
ENSG00000258590	NBEAP1	15:20862966-20893737	6.97496e-05	0.172614	0	6
ENSG00000183780	SLC35F3	1:234040678-234460262	6.97496e-05	0.172527	0	6
ENSG00000129255	MPDU1	17:7486846-7496107	6.97496e-05	0.172469	0	6
ENSG00000253203	GUSBP3	5:68790039-69006341	6.97496e-05	0.172344	0	6
ENSG00000162777	DENND2D	1:111729795-111747157	6.97496e-05	0.172307	0	6
ENSG00000151233	GXYLT1	12:42475646-42538681	6.97496e-05	0.172264	0	6
ENSG00000117868	ESYT2	7:158523685-158622944	6.97496e-05	0.172163	0	6
ENSG00000164188	RANBP3L	5:36248535-36302216	6.97496e-05	0.172092	0	6
ENSG00000129250	KIF1C	17:4901242-4931696	6.97496e-05	0.171822	0	6
ENSG00000139880	CDH24	14:23516270-23526747	6.97496e-05	0.171678	0	6
ENSG00000010017	RANBP9	6:13621729-13711796	6.97496e-05	0.171664	0	6
ENSG00000104687	GSR	8:30535582-30585443	6.97496e-05	0.171659	0	6
ENSG00000241399	CD302	2:160625363-160654753	6.97496e-05	0.171659	0	6
ENSG00000146416	AIG1	6:143381632-143661441	6.97496e-05	0.171618	0	6
ENSG00000117335	CD46	1:207925401-207968858	6.97496e-05	0.171572	0	6
ENSG00000238622	SNORD97	11:10823013-10823155	6.97496e-05	0.171542	0	6
ENSG00000168374	ARF4	3:57557089-57583947	6.97496e-05	0.171497	0	6
ENSG00000113494	PRLR	5:35048860-35230794	6.97496e-05	0.171444	0	6
ENSG00000163930	BAP1	3:52435028-52444366	6.97496e-05	0.171403	0	6
ENSG00000240583	AQP1	7:30951469-30965131	6.97496e-05	0.171403	0	6
ENSG00000185896	LAMP1	13:113951555-113977987	6.97496e-05	0.171338	0	6
ENSG00000107443	CCNJ	10:97803150-97820627	6.97496e-05	0.171176	0	6
ENSG00000144306	SCRN3	2:175260457-175294303	6.97496e-05	0.171101	0	6
ENSG00000152332	UHMK1	1:162467040-162499419	6.97496e-05	0.171074	0	6
ENSG00000137288	UQCC2	6:33662069-33679504	6.97496e-05	0.171013	0	6
ENSG00000135334	AKIRIN2	6:88384789-88411927	6.97496e-05	0.170981	0	6
ENSG00000143198	MGST3	1:165600097-165631033	6.97496e-05	0.170953	0	6
ENSG00000111328	CDK2AP1	12:123745527-123756881	6.97496e-05	0.170953	0	6
ENSG00000170889	RPS9	19:54704609-54752862	6.97496e-05	0.170926	0	6
ENSG00000235194	PPP1R3E	14:23764851-23772057	6.97496e-05	0.170869	0	6
ENSG00000175416	CLTB	5:175819455-175843570	6.97496e-05	0.170859	0	6
ENSG00000183255	PTTG1IP	21:46269499-46293752	6.97496e-05	0.170829	0	6
ENSG00000240038	AMY2B	1:104096436-104122156	6.97496e-05	0.170739	0	6
ENSG00000180035	ZNF48	16:30389426-30411429	6.97496e-05	0.170415	0	6
ENSG00000091009	RBM27	5:145583112-145718814	6.97496e-05	0.170403	0	6
ENSG00000239264	TXNDC5	6:7881482-8026646	6.97496e-05	0.170403	0	6
ENSG00000118640	VAMP8	2:85788684-85809154	6.97496e-05	0.170403	0	6
ENSG00000130340	SNX9	6:158244295-158366109	6.97496e-05	0.170273	0	6
ENSG00000160803	UBQLN4	1:156005091-156023585	6.97496e-05	0.170036	0	6
ENSG00000148942	SLC5A12	11:26688565-26744974	6.97496e-05	0.170025	0	6
ENSG00000177683	THAP5	7:108194986-108210194	6.97496e-05	0.169992	0	6
ENSG00000104691	UBXN8	8:30589763-30624522	6.97496e-05	0.169961	0	6
ENSG00000165512	ZNF22	10:45495922-45500774	6.97496e-05	0.169961	0	6
ENSG00000172671	ZFAND4	10:46111042-46168228	6.97496e-05	0.169961	0	6
ENSG00000198680	TUSC1	9:25676395-25678856	6.97496e-05	0.169961	0	6
ENSG00000163923	RPL39L	3:186838735-186898696	6.97496e-05	0.169898	0	6
ENSG00000112893	MAN2A1	5:109025066-109205326	6.97496e-05	0.169851	0	6
ENSG00000073169	SELO	22:50639407-50656045	6.97496e-05	0.169851	0	6
ENSG00000198642	KLHL9	9:21329669-21335379	6.97496e-05	0.169822	0	6
ENSG00000236830	CBR3-AS1	21:37504064-37528615	6.97496e-05	0.169798	0	6
ENSG00000039139	DNAH5	5:13690439-13944652	6.97496e-05	0.169798	0	6
ENSG00000107949	BCCIP	10:127512114-127542264	6.97496e-05	0.169719	0	6
ENSG00000110536	PTPMT1	11:47586981-47595013	6.97496e-05	0.169719	0	6
ENSG00000269834	CTD-3018O17.3	19:52892094-52901019	6.97496e-05	0.169553	0	6
ENSG00000181924	COA4	11:73583711-73588033	6.97496e-05	0.169028	0	6
ENSG00000100804	PSMB5	14:23485751-23504439	6.97496e-05	0.168921	0	6
ENSG00000071205	ARHGAP10	4:148653213-148993931	6.97496e-05	0.166667	0	6
ENSG00000166888	STAT6	12:57489190-57525922	6.97496e-05	0.166667	0	6
ENSG00000198833	UBE2J1	6:90036343-90062567	6.97496e-05	0.166667	0	6
ENSG00000186567	CEACAM19	19:45165544-45187631	6.97496e-05	0.166667	0	6
ENSG00000114573	ATP6V1A	3:113465865-113530903	6.97496e-05	0.166667	0	6
ENSG00000024526	DEPDC1	1:68939834-68962904	6.97496e-05	0.166667	0	6
ENSG00000141141	DDX52	17:35969786-36003493	6.97496e-05	0.166667	0	6
ENSG00000131467	PSME3	17:40976401-40995774	6.97496e-05	0.166667	0	6
ENSG00000157456	CCNB2	15:59397276-59417244	6.97496e-05	0.166667	0	6
ENSG00000183558	HIST2H2AA3	1:149813504-149814478	6.97496e-05	0.166667	0	6
ENSG00000130177	CDC16	13:115000361-115038198	6.97496e-05	0.166667	0	6
ENSG00000104765	BNIP3L	8:26240413-26363152	6.97496e-05	0.166667	0	6
ENSG00000198258	UBL5	19:9938567-9940791	6.97496e-05	0.166667	0	6
ENSG00000117475	BLZF1	1:169337207-169365778	6.97496e-05	0.166667	0	6
ENSG00000215910	C1orf167	1:11821843-11849642	6.97496e-05	0.166667	0	6
ENSG00000181274	FRAT2	10:99092254-99094458	6.97496e-05	0.166667	0	6
ENSG00000182606	TRAK1	3:42055293-42267381	6.97496e-05	0.166667	0	6
ENSG00000204713	TRIM27	6:28870778-28891766	6.97496e-05	0.166667	0	6
ENSG00000174599	TRAM1L1	4:118004717-118006736	6.97496e-05	0.166667	0	6
ENSG00000075391	RASAL2	1:178062863-178448644	6.97496e-05	0.166667	0	6
ENSG00000065150	IPO5	13:98605911-98676551	6.97496e-05	0.166667	0	6
ENSG00000230880	RP11-417J8.3	1:142618768-142729975	6.97496e-05	0.166667	0	6
ENSG00000212694	AC084018.1	12:122233172-122241812	6.97496e-05	0.166667	0	6
ENSG00000233328	PFN1P1	1:171639656-171640079	6.97496e-05	0.166667	0	6
ENSG00000077721	UBE2A	X:118708500-118718381	6.97496e-05	0.166667	0	6
ENSG00000077147	TM9SF3	10:98277865-98347209	6.97496e-05	0.166667	0	6
ENSG00000107281	NPDC1	9:139933921-139940655	6.97496e-05	0.166667	0	6
ENSG00000111321	LTBR	12:6484210-6500733	6.97496e-05	0.166667	0	6
ENSG00000144339	TMEFF2	2:192813768-193060435	6.97496e-05	0.166667	0	6
ENSG00000164742	ADCY1	7:45613738-45762715	6.97496e-05	0.166667	0	6
ENSG00000114125	RNF7	3:141457045-141466402	6.97496e-05	0.166667	0	6
ENSG00000198837	DENND4B	1:153901976-153919172	6.97496e-05	0.166667	0	6
ENSG00000078668	VDAC3	8:42249141-42263415	6.97496e-05	0.166667	0	6
ENSG00000240291	RP11-499P20.2	10:18802043-18834580	6.97496e-05	0.166667	0	6
ENSG00000124529	HIST1H4B	6:26027123-26027480	6.97496e-05	0.166667	0	6
ENSG00000233757	AC092835.2	2:95873282-95881351	6.97496e-05	0.166667	0	6
ENSG00000156052	GNAQ	9:80331002-80646374	6.97496e-05	0.166667	0	6
ENSG00000160352	ZNF714	19:21264964-21308073	6.97496e-05	0.166667	0	6
ENSG00000180884	ZNF792	19:35447257-35454953	6.97496e-05	0.166667	0	6
ENSG00000140199	SLC12A6	15:34525459-34630261	6.97496e-05	0.166667	0	6
ENSG00000185252	ZNF74	22:20748404-20762745	6.97496e-05	0.166667	0	6
ENSG00000002834	LASP1	17:37026111-37078023	6.97496e-05	0.166667	0	6
ENSG00000243244	STON1	2:48756521-48826025	6.97496e-05	0.166667	0	6
ENSG00000136273	HUS1	7:47735327-48019178	6.97496e-05	0.166667	0	6
ENSG00000198692	EIF1AY	Y:22737610-22755040	6.97496e-05	0.166667	0	6
ENSG00000158828	PINK1	1:20959947-20978004	6.97496e-05	0.166667	0	6
ENSG00000196290	NIF3L1	2:201754049-201768655	6.97496e-05	0.166667	0	6
ENSG00000197119	SLC25A29	14:100757447-100772884	6.97496e-05	0.166667	0	6
ENSG00000251791	SCARNA6	2:234197321-234197586	6.97496e-05	0.166667	0	6
ENSG00000128245	YWHAH	22:32340446-32353590	6.97496e-05	0.166667	0	6
ENSG00000144231	POLR2D	2:128603839-128615731	6.97496e-05	0.166667	0	6
ENSG00000073712	FERMT2	14:53323985-53419153	6.97496e-05	0.166667	0	6
ENSG00000230267	HERC2P4	16:32114565-32199434	6.97496e-05	0.166667	0	6
ENSG00000138709	LARP1B	4:128982422-129144086	6.97496e-05	0.166667	0	6
ENSG00000106348	IMPDH1	7:128032330-128050306	6.97496e-05	0.166667	0	6
ENSG00000122218	COPA	1:160259062-160313190	6.97496e-05	0.166667	0	6
ENSG00000154898	CCDC144CP	17:20224476-20306870	6.97496e-05	0.166667	0	6
ENSG00000170004	CHD3	17:7788123-7816078	6.97496e-05	0.166667	0	6
ENSG00000136247	ZDHHC4	7:6617064-6629005	6.97496e-05	0.166667	0	6
ENSG00000181218	HIST3H2A	1:228645064-228645560	6.97496e-05	0.166667	0	6
ENSG00000130429	ARPC1B	7:98971871-98992424	6.97496e-05	0.166667	0	6
ENSG00000238261	RP11-435B5.5	1:143377280-143401533	6.97496e-05	0.166667	0	6
ENSG00000212232	SNORD17	20:17943352-17943589	6.97496e-05	0.166667	0	6
ENSG00000106052	TAX1BP1	7:27778949-27884183	0.000383218	0.0334709	0.00375995	5
ENSG00000012174	MBTPS2	X:21857753-21903542	0.000383097	0.0331975	0.00353064	5
ENSG00000241685	ARPC1A	7:98923520-98985787	0.00038322	0.0272509	0.0034096	5
ENSG00000064932	SBNO2	19:1107635-1174282	0.000383241	0.0293277	0.00327729	5
ENSG00000127483	HP1BP3	1:21069153-21113816	0.000383084	0.0363546	0.00297062	5
ENSG00000111727	HCFC2	12:104458234-104498639	0.000383088	0.0691624	0.00282044	5
ENSG00000106462	EZH2	7:148504474-148581413	0.000383198	0.0508236	0.00255951	5
ENSG00000157554	ERG	21:39751948-40033704	0.000383189	0.05927	0.00221919	5
ENSG00000124795	DEK	6:18224098-18265054	0.000383213	0.0178809	0.00217287	5
ENSG00000110880	CORO1C	12:109038884-109125372	0.000383218	0.0235291	0.00212274	5
ENSG00000095794	CREM	10:35415718-35501886	0.000383094	0.0187975	0.00191406	5
ENSG00000141002	TCF25	16:89939999-89977792	0.000383211	0.0161998	0.00190512	5
ENSG00000185658	BRWD1	21:40556101-40693485	0.000383164	0.0609879	0.00179022	5
ENSG00000154582	TCEB1	8:74851403-74884522	0.000383103	0.0289293	0.00178761	5
ENSG00000109111	SUPT6H	17:26989108-27029697	0.000383196	0.0450324	0.00176553	5
ENSG00000088448	ANKRD10	13:111530886-111567416	0.000383169	0.0561973	0.00175994	5
ENSG00000135801	TAF5L	1:229728857-229761794	0.000383153	0.0389869	0.00169855	5
ENSG00000122566	HNRNPA2B1	7:26229546-26241149	0.000383065	0.0348389	0.00161798	5
ENSG00000007968	E2F2	1:23832921-23857712	0.000383138	0.0968572	0.00157631	5
ENSG00000169764	UGP2	2:64068073-64118696	0.00038321	0.0230928	0.00155033	5
ENSG00000170604	IRF2BP1	19:46386865-46389376	0.000383034	0.0272243	0.00143154	5
ENSG00000070495	JMJD6	17:74708918-74722866	0.000383161	0.0628733	0.0014051	5
ENSG00000152804	HHEX	10:94447944-94455403	0.000383123	0.0622468	0.0014045	5
ENSG00000122565	CBX3	7:26240781-26252976	0.000383191	0.0396395	0.0013827	5
ENSG00000118482	PHF3	6:64345724-64489229	0.000383042	0.0377411	0.00136307	5
ENSG00000173473	SMARCC1	3:47626761-47823596	0.000383095	0.0258718	0.00135654	5
ENSG00000131469	RPL27	17:41150289-41154976	0.000383146	0.0216682	0.00123095	5
ENSG00000092201	SUPT16H	14:21819630-21852425	0.000383148	0.0316951	0.00100105	5
ENSG00000108064	TFAM	10:60144781-60158981	0.000383144	0.0489479	0.000993368	5
ENSG00000185838	GNB1L	22:19770746-19842462	0.000383072	0.0424653	0.000988527	5
ENSG00000140395	WDR61	15:78570176-78592136	0.000382888	0.0303435	0.000980793	5
ENSG00000141965	FEM1A	19:4791727-4795571	0.000383129	0.0124514	0.000947357	5
ENSG00000173933	RBM4	11:66384096-66434153	0.000383132	0.0489171	0.000866071	5
ENSG00000119772	DNMT3A	2:25455844-25565459	0.00038306	0.0245373	0.000857189	5
ENSG00000167384	ZNF180	19:44979853-45004576	0.000383093	0.0848338	0.00085662	5
ENSG00000130816	DNMT1	19:10244020-10341962	0.000383058	0.0716455	0.000854743	5
ENSG00000153879	CEBPG	19:33864235-33873592	0.000383138	0.0393332	0.000827298	5
ENSG00000169131	ZNF354A	5:178138592-178157703	0.000383066	0.0311215	0.000804671	5
ENSG00000151276	MAGI1	3:65339199-66024509	0.000383171	0.0459785	0.000794196	5
ENSG00000110107	PRPF19	11:60658201-60674060	0.000383022	0.0362492	0.000788241	5
ENSG00000130811	EIF3G	19:10225692-10230596	0.000383144	0.0349736	0.000771435	5
ENSG00000087365	SF3B2	11:65818199-65836779	0.000383159	0.0633032	0.000736192	5
ENSG00000173039	RELA	11:65421066-65430565	0.000383135	0.0483838	0.000707101	5
ENSG00000180530	NRIP1	21:16333555-16437321	0.000383024	0.0317408	0.000704941	5
ENSG00000143458	GABPB2	1:151043053-151098018	0.000383094	0.0412483	0.000674257	5
ENSG00000141510	TP53	17:7565096-7590856	0.000383047	0.0514295	0.000662603	5
ENSG00000211460	TSN	2:122494678-122525429	0.00038297	0.0267249	0.000656889	5
ENSG00000133895	MEN1	11:64570981-64578766	0.000383086	0.0329044	0.000585611	5
ENSG00000127445	PIN1	19:9945932-9960358	0.000383139	0.0266083	0.000539471	5
ENSG00000136717	BIN1	2:127805602-127864931	0.000383	0.0612061	0.000523153	5
ENSG00000135100	HNF1A	12:121416345-121440315	0.000383044	0.0461332	0.00050759	5
ENSG00000161298	ZNF382	19:37095718-37119499	0.000382978	0.0275863	0.00050058	5
ENSG00000184486	POU3F2	6:99282579-99286660	0.000383035	0.0177542	0.00046672	5
ENSG00000161970	RPL26	17:8280837-8286531	0.000383055	0.0508234	0.000414937	5
ENSG00000171720	HDAC3	5:141000442-141016437	0.000383088	0.0756277	0.000372756	5
ENSG00000166197	NOLC1	10:103911932-103923627	0.000382813	0.0359937	0.000372323	5
ENSG00000162851	TFB2M	1:246703861-246729626	0.000383091	0.0308471	0.00036474	5
ENSG00000123064	DDX54	12:113594978-113623284	0.000383035	0.0527408	0.000330484	5
ENSG00000135541	AHI1	6:135604669-135818914	0.00038311	0.0470676	0.000314808	5
ENSG00000185130	HIST1H2BL	6:27775256-27775709	6.97496e-05	0.274426	0	5
ENSG00000196787	HIST1H2AG	6:27100831-27103070	6.97496e-05	0.260686	0	5
ENSG00000162946	DISC1	1:231762560-232177018	6.97496e-05	0.256703	0	5
ENSG00000198818	SFT2D1	6:166733215-166756079	6.97496e-05	0.254962	0	5
ENSG00000198961	PJA2	5:108670409-108745695	6.97496e-05	0.247896	0	5
ENSG00000204435	CSNK2B	6:31633012-31638120	6.97496e-05	0.247138	0	5
ENSG00000174428	GTF2IRD2B	7:74508363-74565623	6.97496e-05	0.244734	0	5
ENSG00000197914	HIST1H4K	6:27798951-27799305	6.97496e-05	0.244462	0	5
ENSG00000138028	CGREF1	2:27321756-27341995	6.97496e-05	0.243671	0	5
ENSG00000157181	C1orf27	1:186344889-186390510	6.97496e-05	0.242415	0	5
ENSG00000115685	PPP1R7	2:242088990-242123067	6.97496e-05	0.241156	0	5
ENSG00000269728	RP11-145M9.4	3:179113876-179115965	6.97496e-05	0.239195	0	5
ENSG00000179010	MRFAP1	4:6641817-6644472	6.97496e-05	0.239174	0	5
ENSG00000127804	METTL16	17:2308855-2415185	6.97496e-05	0.23866	0	5
ENSG00000115718	PROC	2:128176002-128186822	6.97496e-05	0.237841	0	5
ENSG00000156486	KCNS2	8:99439249-99445076	6.97496e-05	0.237841	0	5
ENSG00000124593	PRICKLE4	6:41748086-41757879	6.97496e-05	0.236482	0	5
ENSG00000207304	SNORA8	11:93465526-93465665	6.97496e-05	0.235859	0	5
ENSG00000142794	NBPF3	1:21766620-21811498	6.97496e-05	0.234602	0	5
ENSG00000152492	CCDC50	3:191046865-191116459	6.97496e-05	0.234019	0	5
ENSG00000148154	UGCG	9:114659045-114697649	6.97496e-05	0.233724	0	5
ENSG00000114956	DGUOK	2:74153952-74186088	6.97496e-05	0.233621	0	5
ENSG00000116791	CRYZ	1:75171169-75199092	6.97496e-05	0.233329	0	5
ENSG00000136758	YME1L1	10:27399382-27444195	6.97496e-05	0.232513	0	5
ENSG00000047648	ARHGAP6	X:11136238-11683821	6.97496e-05	0.232513	0	5
ENSG00000173156	RHOD	11:66824288-66839484	6.97496e-05	0.231626	0	5
ENSG00000161800	RACGAP1	12:50370705-50426919	6.97496e-05	0.2315	0	5
ENSG00000261136	RP11-37C7.3	15:40074771-40077818	6.97496e-05	0.23069	0	5
ENSG00000197275	RAD54B	8:95384187-95487337	6.97496e-05	0.230638	0	5
ENSG00000178922	HYI	1:43916823-43919660	6.97496e-05	0.230408	0	5
ENSG00000259623	RP11-156E6.1	17:40004769-40007699	6.97496e-05	0.230403	0	5
ENSG00000167005	NUDT21	16:56463044-56486111	6.97496e-05	0.230043	0	5
ENSG00000089351	GRAMD1A	19:35485687-35517375	6.97496e-05	0.229152	0	5
ENSG00000164919	COX6C	8:100885427-100906290	6.97496e-05	0.229072	0	5
ENSG00000172728	FUT10	8:33228341-33330940	6.97496e-05	0.228448	0	5
ENSG00000167112	TRUB2	9:131071381-131085021	6.97496e-05	0.228127	0	5
ENSG00000237440	ZNF737	19:20718630-20748615	6.97496e-05	0.226826	0	5
ENSG00000138670	RASGEF1B	4:82347546-82965397	6.97496e-05	0.226368	0	5
ENSG00000026103	FAS	10:90750413-90775542	6.97496e-05	0.226192	0	5
ENSG00000074370	ATP2A3	17:3827168-3867736	6.97496e-05	0.2261	0	5
ENSG00000208892	SNORA49	12:132515768-132515904	6.97496e-05	0.22608	0	5
ENSG00000102384	CENPI	X:100353177-100418670	6.97496e-05	0.225892	0	5
ENSG00000204790	CBWD6	9:69204537-69269662	6.97496e-05	0.225844	0	5
ENSG00000230844	ZNF674-AS1	X:46404927-46407843	6.97496e-05	0.225632	0	5
ENSG00000182827	ACBD3	1:226332379-226374431	6.97496e-05	0.225584	0	5
ENSG00000091651	ORC6	16:46723554-46732306	6.97496e-05	0.225506	0	5
ENSG00000137275	RIPK1	6:3064224-3115421	6.97496e-05	0.225331	0	5
ENSG00000135677	GNS	12:65107224-65153227	6.97496e-05	0.225125	0	5
ENSG00000183506	PI4KAP2	22:21827288-21871822	6.97496e-05	0.224854	0	5
ENSG00000185404	SP140L	2:231191898-231268447	6.97496e-05	0.223957	0	5
ENSG00000106133	NSUN5P2	7:72418119-72425329	6.97496e-05	0.223906	0	5
ENSG00000160447	PKN3	9:131464801-131483197	6.97496e-05	0.223757	0	5
ENSG00000232119	MCTS1	X:119727864-119746334	6.97496e-05	0.223449	0	5
ENSG00000150760	DOCK1	10:128593977-129250781	6.97496e-05	0.223269	0	5
ENSG00000092847	2001-08-01	1:36335408-36395211	6.97496e-05	0.222896	0	5
ENSG00000162069	CCDC64B	16:3077682-3086927	6.97496e-05	0.222892	0	5
ENSG00000164402	SEPT8	5:132086508-132142933	6.97496e-05	0.222857	0	5
ENSG00000163001	CCDC104	2:55746739-55773015	6.97496e-05	0.222518	0	5
ENSG00000168078	PBK	8:27667136-27695612	6.97496e-05	0.222489	0	5
ENSG00000134265	NAPG	18:10525901-10552758	6.97496e-05	0.222417	0	5
ENSG00000147419	CCDC25	8:27590834-27630170	6.97496e-05	0.22236	0	5
ENSG00000187051	RPS19BP1	22:39925097-39928860	6.97496e-05	0.222313	0	5
ENSG00000054282	SDCCAG8	1:243419319-243663394	6.97496e-05	0.222309	0	5
ENSG00000197858	GPAA1	8:145137492-145141119	6.97496e-05	0.22221	0	5
ENSG00000261239	ANKRD26P1	16:46503252-46603009	6.97496e-05	0.221868	0	5
ENSG00000239039	SNORD13	8:33370992-33371096	6.97496e-05	0.22149	0	5
ENSG00000104660	LEPROTL1	8:29952913-30034724	6.97496e-05	0.221389	0	5
ENSG00000197062	RP5-874C20.3	6:28234787-28245974	6.97496e-05	0.221338	0	5
ENSG00000165929	TC2N	14:92246094-92333880	6.97496e-05	0.221287	0	5
[truncated: 13,627 more rows]

## Sheet: Table S4
Table S4. Univariate Cox regression p-values from the analysis of the internal patient da-tasets. P-values are reported unadjusted for each regulon, together with the average value between UTA and EMC results. For clarity, the node id has been split into its constituent parts: hugo symbol, ensembl id and genomic coordinates.
[truncated: 335 more rows]

[truncated: 1 more sheets: Table S5]
